# Supplementary material for: Dimethyl 2,2′-[ethane-1,2-diylbis(sulfanedi­yl)]dibenzoate
Source: Acta Crystallogr Sect E Struct Rep Online. 2010 Jun 16;66(Pt 7):o1675. doi: 10.1107/S1600536810022403 (PMC3006883; doi:10.1107/S1600536810022403)
Supplement: Supplementary file 2 [file e-66-o1675-Isup2.hkl]

# 
# h,k,l, Fc-squared, Fo-squared, sigma(Fo-squared) and status flag 
# 
data_I
_shelx_title ' dtse065 in C2' 
_shelx_refln_list_code          4 
_shelx_F_calc_maximum      146.17 
_exptl_crystal_F_000       380.00 
_reflns_d_resolution_high  0.7693 
 
loop_ 
 _symmetry_equiv_pos_as_xyz 
 'x, y, z' 
 '-x, y, -z' 
 'x+1/2, y+1/2, z' 
 '-x+1/2, y+1/2, -z' 
 
_cell_length_a    15.0769 
_cell_length_b     5.3913 
_cell_length_c    12.4946 
_cell_angle_alpha  90.000 
_cell_angle_beta  120.662 
_cell_angle_gamma  90.000 
 
_shelx_F_squared_multiplier     1.000 
 
loop_ 
 _refln_index_h 
 _refln_index_k 
 _refln_index_l 
 _refln_F_squared_calc 
 _refln_F_squared_meas 
 _refln_F_squared_sigma 
 _refln_observed_status 
   0  -6   0      154.10      160.20      5.67 o 
   2  -6   0       23.52       24.86      2.05 o 
   4  -6   0       23.21       24.95      2.36 o 
   6  -6   0        6.32        9.70      1.83 o 
   8  -6   0       31.10       35.26      4.11 o 
   1  -5   0       65.47       64.89      1.88 o 
   3  -5   0       60.52       63.55      2.44 o 
   5  -5   0       69.85       68.82      3.23 o 
   7  -5   0        2.12        3.44      1.02 o 
   9  -5   0       45.42       48.69      3.21 o 
  11  -5   0        4.18        3.45      1.66 o 
   0  -4   0      304.37      273.11      5.81 o 
   2  -4   0      138.85      131.04      3.48 o 
   4  -4   0      163.28      142.19      3.18 o 
   6  -4   0      144.68      144.80      3.94 o 
   8  -4   0      386.43      371.88     10.10 o 
  10  -4   0       50.42       44.18      2.60 o 
  12  -4   0       47.85       48.21      3.21 o 
   1  -3   0      981.71      973.39     13.50 o 
   3  -3   0      965.10     1040.20     16.12 o 
   5  -3   0      524.22      495.68      8.19 o 
   7  -3   0       46.15       41.67      2.22 o 
   9  -3   0      452.42      428.99     10.90 o 
  11  -3   0        6.31        7.36      1.39 o 
  13  -3   0       96.11       85.19      6.23 o 
  15  -3   0        5.26        6.20      2.92 o 
   0  -2   0     1127.28     1163.47     20.25 o 
   2  -2   0      553.59      575.59      8.07 o 
   4  -2   0     1212.70     1225.13     21.95 o 
   6  -2   0      101.34      100.30      3.32 o 
   8  -2   0     1091.41     1062.78     22.52 o 
  10  -2   0       86.35       83.51      3.01 o 
  12  -2   0      266.05      250.70      7.33 o 
  14  -2   0      146.89      150.52      5.50 o 
  16  -2   0       28.49       26.68      4.00 o 
   1  -1   0      556.52      591.83      8.93 o 
   3  -1   0     2922.27     2948.08     50.42 o 
   5  -1   0     2581.50     2743.99     46.91 o 
   7  -1   0     1530.04     1568.76     27.73 o 
   9  -1   0      996.80      976.54     17.53 o 
  11  -1   0      119.12      109.33      3.89 o 
  13  -1   0       77.70       85.23      3.59 o 
  15  -1   0        2.06        2.02      1.16 o 
   2   0   0     2303.89     2472.42     42.26 o 
   4   0   0     2507.35     2553.69     43.51 o 
   6   0   0      796.01      906.45     15.90 o 
   8   0   0      157.41      150.76      3.30 o 
  10   0   0      141.30      139.22      4.31 o 
  12   0   0      464.17      451.24     11.23 o 
  14   0   0       39.94       43.27      3.58 o 
  16   0   0       70.44       69.71      4.82 o 
   1   1   0      537.91      583.05     17.65 o 
   3   1   0     2947.66     3012.41     62.20 o 
   5   1   0     2572.74     2732.60     46.70 o 
   7   1   0     1535.99     1619.83     33.86 o 
   9   1   0     1011.34      961.43     21.33 o 
  11   1   0      119.45      109.52      5.21 o 
  13   1   0       79.83       81.99      4.82 o 
  15   1   0        2.19        2.38      1.69 o 
   2   2   0      558.01      572.60     17.37 o 
   4   2   0     1237.75     1316.56     26.87 o 
   6   2   0       98.04      102.04      2.18 o 
   8   2   0     1085.96     1097.62     33.45 o 
  10   2   0       81.05       78.44      4.25 o 
  12   2   0      257.03      242.49      9.79 o 
  14   2   0      148.70      155.68      7.41 o 
  16   2   0       28.83       29.66      3.43 o 
   3   3   0      957.82     1045.19     22.52 o 
   5   3   0      517.09      494.37     16.53 o 
   7   3   0       43.69       40.68      2.86 o 
   9   3   0      443.56      413.70     14.81 o 
  11   3   0        6.44        5.72      1.57 o 
  13   3   0       97.27       93.92      5.36 o 
  15   3   0        5.08        3.97      1.96 o 
   4   4   0      160.19      144.23      6.44 o 
   6   4   0      145.84      138.24      6.41 o 
   8   4   0      388.14      375.79     13.58 o 
  10   4   0       52.45       41.67      3.40 o 
  12   4   0       49.23       52.97      3.94 o 
   3   5   0       60.77       62.18      4.13 o 
   5   5   0       68.60       65.07      4.40 o 
   7   5   0        2.03        0.96      1.36 o 
   9   5   0       45.09       49.44      3.88 o 
  11   5   0        4.20        4.34      1.75 o 
   2   6   0       23.50       24.87      3.10 o 
   4   6   0       22.86       24.30      3.16 o 
   6   6   0        6.09        4.85      2.08 o 
   8   6   0       30.55       34.06      3.61 o 
  -8  -6   1       23.40       25.62      2.64 o 
  -6  -6   1       81.23       80.42      4.08 o 
  -4  -6   1        7.67        6.55      1.58 o 
  -2  -6   1       23.94       28.12      1.66 o 
   0  -6   1        6.42        8.62      1.32 o 
   2  -6   1       12.65       14.03      1.97 o 
   4  -6   1       50.13       53.53      2.68 o 
   6  -6   1       25.28       27.05      2.13 o 
   8  -6   1       34.43       37.46      4.55 o 
 -11  -5   1       40.02       38.55      3.00 o 
  -9  -5   1       67.10       68.93      3.69 o 
  -7  -5   1       34.95       29.11      3.94 o 
  -5  -5   1      104.66      105.73      4.22 o 
  -3  -5   1        3.08        1.81      0.83 o 
  -1  -5   1      340.63      334.31      6.37 o 
   1  -5   1       68.59       71.77      2.24 o 
   3  -5   1       64.96       63.20      2.13 o 
   5  -5   1       47.56       46.89      2.27 o 
   7  -5   1      188.66      191.55      6.00 o 
   9  -5   1        3.69        0.79      0.99 o 
  11  -5   1       18.05       20.84      2.54 o 
 -14  -4   1       17.63       22.10      3.97 o 
 -12  -4   1        2.26        3.31      1.99 o 
 -10  -4   1       39.08       33.97      6.38 o 
  -8  -4   1      110.27      118.13      3.53 o 
  -6  -4   1      290.11      276.68      6.25 o 
  -4  -4   1       16.43       16.55      1.96 o 
  -2  -4   1      215.00      213.39      3.76 o 
   0  -4   1      665.85      625.72      8.36 o 
   2  -4   1      211.41      199.80      4.07 o 
   4  -4   1      247.62      247.53      4.99 o 
   6  -4   1       15.37       15.17      1.30 o 
   8  -4   1      162.07      162.06      4.49 o 
  10  -4   1       28.51       27.22      1.88 o 
  12  -4   1       54.72       56.47      3.78 o 
 -15  -3   1       78.18       84.31      6.35 o 
 -13  -3   1       71.43       71.72      3.57 o 
 -11  -3   1       85.51       85.76      2.93 o 
  -9  -3   1      522.42      520.61     10.34 o 
  -7  -3   1      145.12      147.14      3.77 o 
  -5  -3   1      136.44      132.80      2.84 o 
  -3  -3   1      207.93      226.46      5.81 o 
  -1  -3   1     1531.71     1478.94     20.09 o 
   1  -3   1       44.47       41.94      1.12 o 
   3  -3   1      206.80      187.87      3.60 o 
   5  -3   1      143.90      138.74      3.54 o 
   7  -3   1      167.02      153.39      4.00 o 
   9  -3   1       25.66       28.42      1.66 o 
  11  -3   1      167.08      173.17      4.72 o 
  13  -3   1       15.48       17.95      2.18 o 
 -16  -2   1       11.27       13.85      3.07 o 
 -14  -2   1      129.29      139.81      7.77 o 
 -12  -2   1      151.69      150.33      4.02 o 
 -10  -2   1      716.59      717.62     13.45 o 
  -8  -2   1       52.07       51.97      1.83 o 
  -6  -2   1      560.45      530.66     10.02 o 
  -4  -2   1      498.61      535.49      8.34 o 
  -2  -2   1      929.73      916.38     16.07 o 
   0  -2   1       22.80       21.28      0.60 o 
   2  -2   1     1615.94     1704.59     25.26 o 
   4  -2   1       40.27       53.05      1.35 o 
   6  -2   1      166.27      161.36      3.82 o 
   8  -2   1      734.38      713.34     13.43 o 
  10  -2   1       63.32       59.97      2.59 o 
  12  -2   1       70.34       74.06      3.49 o 
  14  -2   1       26.09       24.05      4.35 o 
 -17  -1   1       19.47       21.41      3.55 o 
 -15  -1   1      241.03      234.33      7.31 o 
 -13  -1   1        2.66        3.54      2.36 o 
 -11  -1   1       79.11       82.23      3.12 o 
  -9  -1   1      458.52      409.78     18.01 o 
  -7  -1   1     1317.69     1386.38     24.25 o 
  -5  -1   1        5.94        4.28      0.49 o 
  -3  -1   1     3049.05     3175.03     54.27 o 
  -1  -1   1     1484.27     1634.83     21.59 o 
   1  -1   1     2006.68     2156.47     31.95 o 
   3  -1   1      846.99      900.46     15.87 o 
   5  -1   1      643.69      681.50     12.29 o 
   7  -1   1      422.86      440.26      8.24 o 
   9  -1   1      625.86      626.37     14.48 o 
  11  -1   1       11.01       10.88      1.38 o 
  13  -1   1      213.80      222.82      6.75 o 
  15  -1   1       70.42       79.55      5.21 o 
 -16   0   1        0.02       -0.57      1.36 o 
 -14   0   1      260.81      275.12      7.76 o 
 -12   0   1       40.68       47.08      3.28 o 
 -10   0   1      303.18      312.04      7.83 o 
  -8   0   1        6.02        5.31      0.52 o 
  -6   0   1     4845.95     5152.73    106.64 o 
  -4   0   1        5.59        9.56      0.80 o 
  -2   0   1       47.76       37.98      1.31 o 
   0   0   1      716.10      700.39     21.17 o 
   2   0   1     2552.02     2668.23     45.47 o 
   4   0   1       42.02       44.23      1.34 o 
   6   0   1      135.59      144.73      3.06 o 
   8   0   1      410.08      418.01      9.98 o 
  10   0   1       36.05       32.38      2.79 o 
  12   0   1      206.34      186.43      5.73 o 
  14   0   1       19.53       17.98      2.50 o 
  16   0   1       60.97       68.53      5.18 o 
 -17   1   1       19.90       23.43      3.19 o 
 -15   1   1      240.09      261.52     10.27 o 
 -13   1   1        3.19        2.23      1.36 o 
 -11   1   1       80.23       91.48      3.11 o 
  -9   1   1      457.19      420.27      9.69 o 
  -7   1   1     1303.83     1387.20     23.96 o 
  -5   1   1        9.40        7.98      0.47 o 
  -3   1   1     3041.98     3204.58     66.63 o 
  -1   1   1     1502.84     1590.67     48.15 o 
   1   1   1     2004.43     2169.71     64.50 o 
   3   1   1      840.17      903.12     19.23 o 
   5   1   1      643.14      681.60     14.82 o 
   7   1   1      406.90      412.36      9.84 o 
   9   1   1      640.41      635.63     14.40 o 
  11   1   1       13.54       15.45      2.08 o 
  13   1   1      214.50      208.97      9.18 o 
  15   1   1       69.65       78.74      5.36 o 
 -16   2   1       11.52        8.43      2.23 o 
 -14   2   1      129.60      139.57      6.74 o 
 -12   2   1      151.82      149.17      6.65 o 
 -10   2   1      732.77      691.15     22.88 o 
  -8   2   1       52.94       54.50      2.03 o 
  -6   2   1      575.04      539.38      9.62 o 
  -4   2   1      488.48      511.32     11.64 o 
  -2   2   1      917.37      879.68     27.28 o 
   2   2   1     1607.37     1653.86     35.60 o 
   4   2   1       48.35       61.94      2.89 o 
   6   2   1      169.94      168.99      6.41 o 
   8   2   1      735.82      720.18     23.01 o 
  10   2   1       64.80       64.02      3.76 o 
  12   2   1       70.11       83.68      4.82 o 
  14   2   1       26.11       17.77      2.68 o 
 -15   3   1       76.95       84.52      5.39 o 
 -13   3   1       72.28       70.79      4.46 o 
 -11   3   1       87.72       82.45      4.61 o 
  -9   3   1      515.38      507.98     17.49 o 
  -7   3   1      146.91      161.31      6.44 o 
  -5   3   1      149.57      143.41      3.77 o 
  -3   3   1      207.99      229.36      7.68 o 
   3   3   1      198.26      183.11      7.17 o 
   5   3   1      144.28      135.35      5.78 o 
   7   3   1      164.72      156.55      6.56 o 
   9   3   1       25.38       21.14      2.35 o 
  11   3   1      169.60      167.78      7.59 o 
  13   3   1       15.21       16.71      2.59 o 
 -14   4   1       18.04       15.30      2.53 o 
 -12   4   1        2.26        1.51      1.32 o 
 -10   4   1       35.20       34.18      3.13 o 
  -8   4   1      112.40      105.15      5.54 o 
  -6   4   1      291.49      277.30     10.69 o 
  -2   4   1      214.63      210.57      7.86 o 
   2   4   1      212.49      214.03      8.19 o 
   4   4   1      255.02      254.41      9.64 o 
   6   4   1       16.63       17.16      2.17 o 
   8   4   1      159.00      157.66      7.14 o 
  10   4   1       27.84       28.61      2.89 o 
  12   4   1       55.02       56.91      4.25 o 
 -11   5   1       40.44       38.51      3.67 o 
  -9   5   1       68.38       68.35      4.61 o 
  -7   5   1       34.01       28.67      3.10 o 
  -5   5   1      106.93      108.64      5.87 o 
   3   5   1       68.34       61.13      4.13 o 
   5   5   1       47.14       40.98      3.34 o 
   7   5   1      192.87      183.08      8.28 o 
   9   5   1        3.20        1.05      1.48 o 
  11   5   1       18.33       16.41      2.59 o 
  -8   6   1       23.11       17.13      2.95 o 
  -6   6   1       80.36       88.17      5.66 o 
  -4   6   1        8.25       13.01      2.65 o 
   2   6   1       13.02       12.29      2.41 o 
   4   6   1       50.57       55.71      4.28 o 
   6   6   1       25.23       25.59      3.19 o 
   8   6   1       34.36       40.89      3.91 o 
  -8  -6   2        1.78        4.08      1.66 o 
  -6  -6   2       18.08       20.51      3.25 o 
  -4  -6   2        0.05        0.47      1.12 o 
  -2  -6   2       55.61       60.41      2.38 o 
   0  -6   2       41.62       38.32      2.22 o 
   2  -6   2       51.60       53.70      4.43 o 
   4  -6   2        0.73        0.93      1.10 o 
   6  -6   2       45.87       46.93      2.92 o 
 -11  -5   2       60.75       60.01      3.68 o 
  -9  -5   2        6.23        5.67      1.78 o 
  -7  -5   2      135.14      141.25      5.16 o 
  -5  -5   2       14.50       16.56      1.35 o 
  -3  -5   2       94.73       96.19      3.12 o 
  -1  -5   2      159.09      158.98      3.67 o 
   1  -5   2      288.77      278.90      8.02 o 
   3  -5   2       33.31       27.81      1.96 o 
   5  -5   2        7.16        5.09      1.91 o 
   7  -5   2      163.57      173.41      5.78 o 
   9  -5   2       82.59       74.98      3.26 o 
 -14  -4   2       10.60        9.68      1.89 o 
 -12  -4   2       51.92       54.68      3.26 o 
 -10  -4   2      195.76      192.05      6.42 o 
  -8  -4   2      321.26      307.57      8.63 o 
  -6  -4   2      191.88      187.22      3.84 o 
  -4  -4   2       27.21       20.60      1.83 o 
  -2  -4   2      373.38      367.46      6.42 o 
   0  -4   2       65.51       58.59      2.14 o 
   2  -4   2      401.41      378.55      6.69 o 
   4  -4   2        5.70        4.25      0.89 o 
   6  -4   2      112.46      115.09      3.88 o 
   8  -4   2       52.28       53.45      2.41 o 
  10  -4   2       11.54        9.84      1.45 o 
  12  -4   2       27.09       27.74      2.78 o 
 -15  -3   2      127.20      143.60      8.43 o 
 -13  -3   2       24.75       20.00      2.09 o 
 -11  -3   2       21.83       21.21      3.13 o 
  -9  -3   2      168.49      169.40      4.22 o 
  -7  -3   2      481.36      465.14      9.24 o 
  -5  -3   2       99.97       99.96      2.05 o 
  -3  -3   2     2113.45     2085.97     27.89 o 
  -1  -3   2       14.91       13.15      0.75 o 
   1  -3   2      356.80      385.23      5.73 o 
   3  -3   2      170.49      157.27      3.18 o 
   5  -3   2      120.56      125.75      3.39 o 
   7  -3   2      373.20      367.03      7.69 o 
   9  -3   2       84.68       83.95      3.04 o 
  11  -3   2       81.52       76.61      3.81 o 
  13  -3   2       20.45       26.04      2.59 o 
 -16  -2   2       79.78       90.21      6.47 o 
 -14  -2   2       18.35       17.19      3.01 o 
 -12  -2   2      121.17      131.17      3.57 o 
 -10  -2   2     1174.15     1115.59     20.28 o 
  -8  -2   2      152.41      145.44      3.52 o 
  -6  -2   2     1002.42      943.77     25.15 o 
  -4  -2   2      218.33      262.43      4.01 o 
  -2  -2   2     1647.72     1641.53     22.17 o 
   0  -2   2      797.37      810.29     11.13 o 
   2  -2   2     3903.99     4012.88     59.91 o 
   4  -2   2      269.64      292.61      5.01 o 
   6  -2   2     1735.98     1847.84     32.22 o 
   8  -2   2      205.57      193.71      4.60 o 
  10  -2   2      180.01      173.02      5.62 o 
  12  -2   2       75.31       75.77      3.58 o 
  14  -2   2       66.25       69.19      3.68 o 
 -17  -1   2        6.58        7.80      2.62 o 
 -15  -1   2      118.83      124.78      7.11 o 
 -13  -1   2      170.30      158.59      5.00 o 
 -11  -1   2      642.19      582.79     11.15 o 
  -9  -1   2       47.31       48.56      1.74 o 
  -7  -1   2     1982.36     2023.08     35.20 o 
  -5  -1   2      115.75      113.07      2.48 o 
  -3  -1   2      574.59      578.98      8.69 o 
  -1  -1   2    21365.34    28046.48   1028.69 o 
   1  -1   2     3940.59     4013.15     78.11 o 
   3  -1   2     1512.00     1506.22     26.40 o 
   5  -1   2      740.66      745.35     13.71 o 
   7  -1   2      773.33      763.22     13.93 o 
   9  -1   2      362.02      346.32      9.03 o 
  11  -1   2      434.23      428.85     11.06 o 
  13  -1   2        3.25        4.65      1.26 o 
  15  -1   2      107.42      103.43      6.41 o 
 -16   0   2       73.56       60.52      4.22 o 
 -14   0   2        3.55        2.35      1.70 o 
 -12   0   2       82.39       89.34      4.82 o 
 -10   0   2        1.99       -0.26      0.29 o 
  -8   0   2      173.74      238.11      6.58 o 
  -6   0   2     1386.24     1385.02     31.98 o 
  -4   0   2      173.72      140.95      2.76 o 
  -2   0   2     9412.89     9544.96    162.90 o 
   0   0   2     2744.54     2819.16     83.74 o 
   2   0   2     1400.62     1441.27     24.75 o 
   4   0   2     1689.04     1861.45     32.01 o 
   6   0   2     1598.85     1620.05     28.07 o 
   8   0   2      259.09      267.82      6.96 o 
  10   0   2      558.67      557.63     13.35 o 
  12   0   2       14.77       14.81      2.35 o 
  14   0   2       87.40       94.19      5.78 o 
 -17   1   2        6.71        1.60      1.78 o 
 -15   1   2      122.07      130.92      6.35 o 
 -13   1   2      171.33      149.64      4.76 o 
 -11   1   2      640.44      594.34     13.61 o 
  -9   1   2       48.14       47.52      1.41 o 
  -7   1   2     1964.07     2059.69     38.23 o 
  -5   1   2      118.51      118.38      2.40 o 
  -3   1   2      538.67      544.18     17.90 o 
  -1   1   2    21293.38    26310.23    816.56 o 
   1   1   2     3874.20     4097.87    119.42 o 
   3   1   2     1534.97     1572.99     45.05 o 
   5   1   2      754.51      781.97     16.58 o 
   7   1   2      773.77      756.44     16.86 o 
   9   1   2      363.85      357.15     12.53 o 
  11   1   2      424.20      432.04     15.39 o 
  13   1   2        3.14        2.47      1.66 o 
  15   1   2      107.01      117.53      6.65 o 
 -16   2   2       80.64       83.47      5.27 o 
 -14   2   2       17.58       16.83      2.29 o 
 -12   2   2      117.42      119.21      5.66 o 
 -10   2   2     1169.60     1129.25     30.70 o 
  -8   2   2      156.94      153.44      3.18 o 
  -6   2   2      987.87      915.14     16.31 o 
  -4   2   2      221.47      268.99      8.61 o 
  -2   2   2     1647.33     1721.14     49.44 o 
   0   2   2      795.79      825.69     25.02 o 
   2   2   2     3938.62     4257.88    120.99 o 
   4   2   2      268.38      302.17     10.12 o 
   6   2   2     1731.05     1790.43     55.71 o 
   8   2   2      207.25      190.58      7.68 o 
  10   2   2      177.30      170.70      7.41 o 
  12   2   2       78.44       71.76      4.70 o 
  14   2   2       67.09       62.90      4.85 o 
 -15   3   2      127.53      133.51      6.90 o 
 -13   3   2       25.16       20.05      2.47 o 
 -11   3   2       21.54       20.99      2.41 o 
  -9   3   2      167.57      164.62      7.05 o 
  -7   3   2      483.48      474.80      8.81 o 
  -5   3   2      101.42       98.62      3.94 o 
  -3   3   2     2117.92     2002.83     61.76 o 
  -1   3   2       14.69       14.39      1.57 o 
   1   3   2      348.88      378.05     12.89 o 
   3   3   2      168.18      153.15      6.14 o 
   5   3   2      117.55      121.26      5.39 o 
   7   3   2      371.87      332.16     12.59 o 
   9   3   2       85.82       80.28      4.55 o 
  11   3   2       81.04       83.86      4.97 o 
  13   3   2       20.65       21.41      2.92 o 
 -14   4   2       11.16        7.89      2.02 o 
 -12   4   2       53.37       50.11      3.82 o 
 -10   4   2      192.78      200.45      8.40 o 
  -8   4   2      322.83      308.91     11.77 o 
  -6   4   2      190.42      168.41      7.74 o 
  -4   4   2       28.50       23.70      1.96 o 
  -2   4   2      367.31      333.15     12.35 o 
   2   4   2      393.27      353.09     13.01 o 
   4   4   2        5.62        2.35      1.20 o 
   6   4   2      110.70      104.19      5.33 o 
   8   4   2       50.84       52.63      3.64 o 
  10   4   2       11.10        9.18      2.05 o 
  12   4   2       26.77       26.11      3.19 o 
 -11   5   2       62.38       68.99      4.67 o 
  -9   5   2        6.09        4.58      1.84 o 
  -7   5   2      132.59      141.86      7.14 o 
  -1   5   2      156.42      154.26      7.05 o 
   1   5   2      293.72      280.94     10.84 o 
   3   5   2       31.18       27.58      2.77 o 
   5   5   2        6.86        3.61      1.48 o 
   7   5   2      164.18      158.54      7.62 o 
   9   5   2       81.25       73.65      4.85 o 
  -8   6   2        1.94        1.51      1.84 o 
  -6   6   2       18.63       18.61      3.04 o 
   0   6   2       41.67       38.54      3.52 o 
   2   6   2       51.06       53.34      4.35 o 
   4   6   2        0.70        1.29      1.51 o 
   6   6   2       45.42       48.75      3.85 o 
  -8  -6   3       33.35       41.95      4.43 o 
  -6  -6   3        8.93        8.19      2.53 o 
  -4  -6   3       16.17       16.86      2.07 o 
  -2  -6   3       11.77       11.71      1.70 o 
   0  -6   3       72.75       75.55      3.77 o 
   2  -6   3       35.42       37.91      2.88 o 
   4  -6   3       18.08       17.34      2.19 o 
   6  -6   3       36.96       38.87      2.55 o 
 -13  -5   3       10.91       11.49      4.82 o 
 -11  -5   3       23.30       26.46      2.63 o 
  -9  -5   3       15.72       13.04      1.92 o 
  -7  -5   3      136.24      131.55      4.99 o 
  -5  -5   3       43.12       39.76      1.92 o 
  -3  -5   3       53.76       53.79      1.94 o 
  -1  -5   3       32.79       31.14      1.80 o 
   1  -5   3       95.69      102.65      3.48 o 
   3  -5   3       34.57       41.60      2.18 o 
   5  -5   3       88.80       96.13      3.44 o 
   7  -5   3       14.30       14.93      1.73 o 
   9  -5   3       15.39       17.13      1.89 o 
 -14  -4   3        0.51        0.04      1.57 o 
 -12  -4   3       83.54       80.54      3.94 o 
 -10  -4   3        5.71        3.11      1.22 o 
  -8  -4   3      217.78      199.45      6.32 o 
  -6  -4   3       62.93       67.23      2.77 o 
  -4  -4   3      120.07      116.87      2.48 o 
  -2  -4   3      313.24      287.50      5.32 o 
   0  -4   3      381.60      335.61     19.69 o 
   2  -4   3       18.84       17.13      1.09 o 
   4  -4   3       12.85       13.94      1.27 o 
   6  -4   3      126.37      120.58      5.20 o 
   8  -4   3       49.56       49.01      2.41 o 
  10  -4   3      122.03      133.11      4.32 o 
 -15  -3   3       10.33       12.07      3.01 o 
 -13  -3   3      264.32      262.80      7.89 o 
 -11  -3   3       96.04       88.30      3.76 o 
  -9  -3   3     1002.24      970.92     21.89 o 
  -7  -3   3      191.45      187.56      4.32 o 
  -5  -3   3       37.68       29.50      1.14 o 
  -3  -3   3      637.73      629.97      9.08 o 
  -1  -3   3      157.04      156.88      3.06 o 
   1  -3   3      283.20      275.92      5.83 o 
   3  -3   3       84.63       77.24      1.98 o 
   5  -3   3      384.81      364.32      7.70 o 
   7  -3   3       19.69       21.16      1.48 o 
   9  -3   3      187.66      190.51      5.21 o 
  11  -3   3        2.01        0.42      1.18 o 
  13  -3   3        8.63       12.81      2.11 o 
 -16  -2   3      182.24      185.43      9.88 o 
 -14  -2   3       69.68       72.93      5.33 o 
 -12  -2   3      253.94      245.06      7.16 o 
 -10  -2   3      103.33       96.49      2.73 o 
  -8  -2   3      367.47      365.06      7.24 o 
  -6  -2   3      315.01      317.26      6.26 o 
  -4  -2   3      795.37      872.87     12.19 o 
  -2  -2   3     2171.62     2347.61     35.32 o 
   0  -2   3     1819.71     1828.27     27.24 o 
   2  -2   3      160.99      158.36      3.04 o 
   4  -2   3       25.89       25.50      1.28 o 
   6  -2   3      526.85      506.14      9.82 o 
   8  -2   3       54.26       55.38      2.11 o 
  10  -2   3       86.50       88.61      3.80 o 
  12  -2   3        1.55        1.00      1.13 o 
  14  -2   3       43.04       40.38      4.55 o 
 -17  -1   3       92.17      106.90      6.93 o 
 -15  -1   3        9.21        9.12      2.29 o 
 -13  -1   3      163.15      157.37      9.76 o 
 -11  -1   3      268.11      272.75      5.69 o 
  -9  -1   3      755.64      728.03     14.50 o 
  -7  -1   3      591.22      585.35     10.62 o 
  -5  -1   3      275.90      268.89      4.47 o 
  -3  -1   3     1055.88     1081.93     22.21 o 
  -1  -1   3     9210.01     8043.69    618.96 o 
   1  -1   3      905.92      943.99     12.77 o 
   3  -1   3      978.08     1040.84     15.77 o 
   5  -1   3      534.06      523.44      9.92 o 
   7  -1   3      218.39      224.43      4.90 o 
   9  -1   3       81.13       80.44      4.20 o 
  11  -1   3      135.41      126.53      4.63 o 
  13  -1   3       38.07       43.93      3.91 o 
 -16   0   3      245.36      242.91     10.78 o 
 -14   0   3      208.34      206.85      6.09 o 
 -12   0   3      215.80      206.23      5.74 o 
 -10   0   3       44.96       50.28      1.58 o 
  -8   0   3     3914.83     4280.34    107.48 o 
  -6   0   3      311.71      358.58      6.53 o 
  -4   0   3    10193.12    10737.53    223.71 o 
  -2   0   3     1077.25     1208.46     20.72 o 
   0   0   3     1038.66     1004.59    148.46 o 
   2   0   3       70.10       61.82      1.68 o 
   4   0   3       50.68       52.00      1.94 o 
   6   0   3       57.02       53.42      1.57 o 
   8   0   3     1138.50     1152.30     25.50 o 
  10   0   3       27.36       32.88      2.08 o 
  12   0   3       13.13       15.90      2.47 o 
  14   0   3      163.53      182.78      9.00 o 
 -15   1   3        9.80        9.18      1.78 o 
 -13   1   3      160.34      170.67      4.99 o 
 -11   1   3      271.31      265.61      6.87 o 
  -9   1   3      744.28      733.09     15.88 o 
  -7   1   3      585.71      588.07     12.76 o 
  -5   1   3      278.39      282.81      7.23 o 
  -3   1   3     1097.34     1128.76     44.85 o 
  -1   1   3     9246.73     8610.74    226.87 o 
   1   1   3      913.79      972.66     28.79 o 
   3   1   3      979.68     1044.21     31.83 o 
   5   1   3      545.80      541.86     11.92 o 
   7   1   3      222.90      229.24      8.58 o 
   9   1   3       86.86       91.87      4.73 o 
  11   1   3      134.34      131.74      6.50 o 
  13   1   3       37.28       37.70      3.79 o 
 -16   2   3      179.78      201.11      8.55 o 
 -14   2   3       68.87       73.74      4.31 o 
 -12   2   3      263.76      264.62      9.55 o 
 -10   2   3      102.81       98.19      3.17 o 
  -8   2   3      371.20      371.40     11.71 o 
  -6   2   3      319.33      326.96      6.17 o 
  -4   2   3      764.48      824.90     26.29 o 
  -2   2   3     2202.42     2445.51     50.13 o 
   0   2   3     1824.97     1827.13     54.89 o 
   2   2   3      163.79      169.11      5.96 o 
   4   2   3       30.39       29.00      2.08 o 
   6   2   3      513.36      483.74     16.56 o 
   8   2   3       51.33       43.84      3.22 o 
  10   2   3       87.08       87.11      5.00 o 
  12   2   3        1.71       -1.14      1.14 o 
 -15   3   3       10.57       12.80      2.23 o 
 -13   3   3      261.51      253.78     10.15 o 
 -11   3   3       92.45       89.25      4.67 o 
  -9   3   3      997.14      938.39     30.56 o 
  -7   3   3      200.35      186.51      4.10 o 
  -5   3   3       39.92       34.87      2.08 o 
  -3   3   3      641.94      654.41     20.17 o 
  -1   3   3      154.00      151.44      4.28 o 
   1   3   3      277.76      256.67      9.39 o 
   3   3   3       84.73       75.01      3.73 o 
   5   3   3      385.92      369.26     12.77 o 
   7   3   3       19.32       21.59      2.23 o 
   9   3   3      190.40      176.97      7.95 o 
  11   3   3        2.32        0.81      1.45 o 
  13   3   3        9.29        6.74      2.26 o 
 -14   4   3        0.57        1.05      1.42 o 
 -12   4   3       84.26       79.10      4.82 o 
 -10   4   3        5.80       10.30      1.99 o 
  -8   4   3      217.68      215.60      8.85 o 
  -4   4   3      122.65      125.35      5.24 o 
  -2   4   3      310.96      284.01     10.51 o 
   0   4   3      382.23      361.08      8.76 o 
   2   4   3       21.42       20.54      2.05 o 
   4   4   3       14.83       15.84      1.96 o 
   6   4   3      129.71      118.40      5.75 o 
   8   4   3       49.76       46.67      3.49 o 
  10   4   3      123.21      128.15      6.74 o 
 -13   5   3       11.36       16.47      2.71 o 
 -11   5   3       23.91       23.40      3.04 o 
  -9   5   3       15.06       15.00      2.53 o 
  -7   5   3      135.45      141.37      7.14 o 
  -1   5   3       31.94       31.12      2.06 o 
   1   5   3       99.22      101.91      7.44 o 
   3   5   3       34.57       36.56      3.07 o 
   5   5   3       90.79       92.80      5.15 o 
   7   5   3       13.90       13.73      2.38 o 
   9   5   3       13.96       11.29      2.38 o 
  -8   6   3       32.88       36.65      4.00 o 
  -6   6   3        9.31        7.56      2.35 o 
   0   6   3       71.28       82.05      4.88 o 
   2   6   3       35.97       39.38      2.92 o 
   4   6   3       18.34       22.91      2.74 o 
   6   6   3       37.17       37.58      3.61 o 
 -10  -6   4       13.55       13.82      2.26 o 
  -8  -6   4        7.18        4.13      2.41 o 
  -6  -6   4       11.67       11.21      1.52 o 
  -4  -6   4       22.12       22.80      1.86 o 
  -2  -6   4       16.08       16.21      1.61 o 
   0  -6   4       73.66       80.18      3.98 o 
   2  -6   4        7.81        7.24      1.82 o 
   4  -6   4       21.69       23.83      2.55 o 
 -13  -5   4       23.01       19.57      2.57 o 
 -11  -5   4        5.35        4.83      1.59 o 
  -9  -5   4       81.61       89.77      5.00 o 
  -7  -5   4       18.17       16.72      1.75 o 
  -5  -5   4       68.81       72.52      2.71 o 
  -3  -5   4       13.90       15.18      1.39 o 
  -1  -5   4      155.30      145.42      6.64 o 
   1  -5   4       44.04       40.03      2.63 o 
   3  -5   4       19.29       19.33      2.03 o 
   5  -5   4       84.99       82.10      3.43 o 
   7  -5   4       73.28       72.00      3.17 o 
 -14  -4   4       42.62       49.63      3.32 o 
 -12  -4   4       33.87       32.24      3.16 o 
 -10  -4   4      116.43      111.72      4.51 o 
  -8  -4   4      155.00      157.35      5.24 o 
  -6  -4   4       32.89       34.06      2.68 o 
  -4  -4   4      572.08      568.45      8.51 o 
  -2  -4   4       37.87       38.47      1.75 o 
   0  -4   4      528.42      518.19     10.26 o 
   2  -4   4       52.57       55.13      2.25 o 
   4  -4   4      173.26      169.94      4.58 o 
   6  -4   4        2.17        1.00      1.08 o 
   8  -4   4      130.95      129.98      4.18 o 
  10  -4   4        6.74        5.13      1.73 o 
 -17  -3   4       53.93       61.91      5.93 o 
 -15  -3   4       44.76       48.61      5.68 o 
 -13  -3   4       14.91       12.51      1.71 o 
 -11  -3   4      416.19      441.96     11.44 o 
  -9  -3   4      726.48      682.51     28.76 o 
  -7  -3   4       17.94       23.60      1.35 o 
  -5  -3   4      450.96      446.24      7.48 o 
  -3  -3   4      116.61      126.84      2.70 o 
  -1  -3   4      736.70      701.49     12.68 o 
   1  -3   4      482.42      468.98      7.89 o 
   3  -3   4      229.85      217.04      5.11 o 
   5  -3   4      406.34      383.32      8.14 o 
   7  -3   4      140.30      135.89      3.97 o 
   9  -3   4      103.88      108.18      8.49 o 
  11  -3   4        9.18        9.51      2.45 o 
 -18  -2   4       40.91       41.40      4.97 o 
 -16  -2   4       29.83       31.68      3.94 o 
 -14  -2   4      112.05      103.51      4.18 o 
 -12  -2   4       10.11        7.94      1.39 o 
 -10  -2   4      155.67      157.66      4.86 o 
  -8  -2   4      268.38      275.22      5.59 o 
  -6  -2   4      165.02      161.64      3.05 o 
  -4  -2   4     1224.90     1223.24     21.95 o 
  -2  -2   4     1080.91     1208.30     23.34 o 
   0  -2   4     1237.71     1311.05     19.65 o 
   2  -2   4       23.10       21.27      0.90 o 
   4  -2   4     1016.62     1019.68     18.45 o 
   6  -2   4       21.38       14.22      1.12 o 
   8  -2   4      185.46      169.08      5.61 o 
  10  -2   4       10.35       11.13      2.77 o 
  12  -2   4       23.90       24.86      2.38 o 
 -17  -1   4       57.84       54.02      4.94 o 
 -15  -1   4       39.52       46.10      4.10 o 
 -13  -1   4      348.03      352.14      9.02 o 
 -11  -1   4       72.16       74.85      2.19 o 
  -9  -1   4      484.85      502.10      9.49 o 
  -7  -1   4      327.37      347.37      6.46 o 
  -5  -1   4       15.37       10.88      0.66 o 
  -3  -1   4     2331.35     2427.68     50.32 o 
  -1  -1   4     5427.60     5926.97    135.41 o 
   1  -1   4     2167.47     2297.44     33.94 o 
   3  -1   4       79.40      100.77      1.79 o 
   5  -1   4      905.07      966.02     17.26 o 
   7  -1   4       73.79       72.78      2.98 o 
   9  -1   4      217.17      231.31      6.76 o 
  11  -1   4       45.48       45.93      6.99 o 
  13  -1   4      121.21      134.69      7.35 o 
 -18   0   4       92.43      109.64      6.99 o 
 -16   0   4        0.76        0.54      1.66 o 
 -14   0   4        5.33        0.06      1.26 o 
 -12   0   4      344.42      300.11      8.42 o 
 -10   0   4      239.35      242.94      4.93 o 
  -8   0   4     2561.42     2544.68     43.58 o 
  -6   0   4      502.07      578.31     10.27 o 
  -4   0   4      783.08      766.02     13.35 o 
  -2   0   4     1923.14     1974.65     33.76 o 
   0   0   4      501.12      482.44     10.57 o 
   2   0   4        1.13        1.87      0.38 o 
   4   0   4      982.16      995.78     17.54 o 
   6   0   4      330.52      350.00      8.63 o 
   8   0   4     1551.73     1551.21     33.92 o 
  10   0   4      176.97      177.57      7.98 o 
  12   0   4      123.64      127.31      6.90 o 
 -15   1   4       40.36       38.05      6.22 o 
 -13   1   4      346.86      342.07     17.19 o 
 -11   1   4       71.28       74.87      2.05 o 
  -9   1   4      505.67      518.87      9.37 o 
  -7   1   4      323.45      339.06      6.43 o 
  -5   1   4       18.66       13.07      0.83 o 
  -3   1   4     2329.75     2379.70     40.99 o 
  -1   1   4     5405.55     5520.71    123.65 o 
   1   1   4     2204.18     2286.70     68.65 o 
   3   1   4       88.95      108.04      4.31 o 
   5   1   4      906.05      945.70     20.87 o 
   7   1   4       71.29       67.12      3.94 o 
   9   1   4      210.67      220.48      9.33 o 
  11   1   4       44.59       41.82      3.70 o 
  13   1   4      121.75      130.11      7.32 o 
 -16   2   4       30.36       32.73      3.07 o 
 -14   2   4      114.70      112.95      5.30 o 
 -12   2   4        8.79        7.57      1.08 o 
 -10   2   4      148.97      156.93      4.20 o 
  -8   2   4      265.92      276.07      6.19 o 
  -6   2   4      168.46      164.08      4.25 o 
  -4   2   4     1212.40     1290.03     28.18 o 
  -2   2   4     1096.48     1214.42     25.93 o 
   0   2   4     1203.79     1291.86     28.06 o 
   2   2   4       23.40       20.57      1.69 o 
   4   2   4     1015.00     1005.27     31.62 o 
   6   2   4       21.71       16.20      1.87 o 
   8   2   4      187.90      179.61      7.59 o 
  10   2   4       10.72       12.68      2.26 o 
  12   2   4       25.42       27.25      3.25 o 
 -17   3   4       53.03       54.20      4.28 o 
 -15   3   4       45.40       44.60      3.52 o 
 -13   3   4       14.62       16.59      2.23 o 
 -11   3   4      414.60      443.78     15.51 o 
  -9   3   4      733.24      710.81     12.87 o 
  -7   3   4       17.54       22.42      1.67 o 
  -5   3   4      464.44      461.85     14.75 o 
  -3   3   4      113.22      122.82      3.94 o 
  -1   3   4      721.03      671.88     18.25 o 
   1   3   4      478.15      465.31     15.30 o 
   3   3   4      229.94      230.74      8.31 o 
   5   3   4      399.72      386.54     13.37 o 
   7   3   4      142.53      145.62      6.47 o 
   9   3   4      102.15      102.02      5.60 o 
  11   3   4        8.66        3.97      1.84 o 
 -14   4   4       43.41       43.39      3.70 o 
 -12   4   4       35.97       29.75      2.98 o 
 -10   4   4      118.67      120.11      6.11 o 
  -8   4   4      153.04      153.30      4.83 o 
  -6   4   4       31.37       32.16      2.47 o 
  -4   4   4      572.20      576.51     18.82 o 
  -2   4   4       36.37       36.32      1.94 o 
   0   4   4      537.75      517.83     12.38 o 
   2   4   4       53.23       48.48      3.13 o 
   4   4   4      170.66      165.19      7.11 o 
   6   4   4        2.31        0.63      1.08 o 
   8   4   4      128.65      126.41      6.47 o 
  10   4   4        6.62        5.36      2.05 o 
 -13   5   4       23.19       23.82      3.01 o 
 -11   5   4        5.21        2.92      1.81 o 
  -9   5   4       79.10       82.78      5.45 o 
  -3   5   4       13.04       11.98      2.11 o 
  -1   5   4      158.77      158.17     10.90 o 
   1   5   4       41.91       40.96      5.78 o 
   3   5   4       19.37       21.47      2.41 o 
   5   5   4       85.52       89.04      5.00 o 
   7   5   4       73.16       71.09      4.52 o 
 -10   6   4       13.82       16.11      3.04 o 
  -8   6   4        7.04        9.21      2.59 o 
   0   6   4       73.46       80.31      5.60 o 
   2   6   4        7.83        7.02      1.53 o 
   4   6   4       22.10       25.42      2.31 o 
 -10  -6   5       17.01       23.91      3.82 o 
  -8  -6   5        1.85        2.50      2.05 o 
  -6  -6   5       22.70       23.18      1.91 o 
  -4  -6   5        2.30        1.53      1.01 o 
  -2  -6   5       62.50       65.64      2.89 o 
   0  -6   5       29.08       31.98      2.73 o 
   2  -6   5       21.39       24.20      3.46 o 
 -13  -5   5       17.24       20.34      2.54 o 
 -11  -5   5       47.65       54.49      4.74 o 
  -9  -5   5       45.66       46.22      3.01 o 
  -7  -5   5      118.72      116.37      4.62 o 
  -5  -5   5       37.46       35.74      2.48 o 
  -3  -5   5       21.62       21.94      1.83 o 
  -1  -5   5      148.85      147.84      4.22 o 
   1  -5   5       49.46       45.04      3.85 o 
   3  -5   5       60.09       63.53      3.41 o 
   5  -5   5       12.20       10.06      1.49 o 
   7  -5   5       61.81       65.75      3.13 o 
 -14  -4   5       51.70       56.34      3.99 o 
 -12  -4   5       33.58       37.95      2.79 o 
 -10  -4   5      220.38      219.74      6.93 o 
  -8  -4   5       46.58       43.97      2.05 o 
  -6  -4   5      133.41      124.36      3.02 o 
  -4  -4   5       46.92       46.21      3.13 o 
  -2  -4   5      355.53      350.49      7.34 o 
   0  -4   5      113.33      117.13      3.38 o 
   2  -4   5       34.33       38.65      2.37 o 
   4  -4   5       71.73       69.93      2.73 o 
   6  -4   5       46.05       43.27      2.32 o 
   8  -4   5       89.30      101.27      3.68 o 
 -17  -3   5       25.58       24.27      4.10 o 
 -15  -3   5       58.91       62.17      3.43 o 
 -13  -3   5       41.62       43.03      2.76 o 
 -11  -3   5      196.08      189.05      6.26 o 
  -9  -3   5       90.10       94.89      3.67 o 
  -7  -3   5      513.91      512.48     10.00 o 
  -5  -3   5      148.16      139.18      3.46 o 
  -3  -3   5      172.14      179.97      3.49 o 
  -1  -3   5      651.01      627.58     11.72 o 
   1  -3   5       85.95       90.12      2.56 o 
   3  -3   5       88.02       95.32      3.01 o 
   5  -3   5       12.00       16.09      1.62 o 
   7  -3   5       59.12       64.49      2.61 o 
   9  -3   5       15.11       14.87      1.97 o 
  11  -3   5        6.68        9.05      1.97 o 
 -18  -2   5       42.08       38.96      4.82 o 
 -16  -2   5       64.57       76.36      5.84 o 
 -14  -2   5      238.58      236.78      7.19 o 
 -12  -2   5      198.72      181.27      8.60 o 
 -10  -2   5     1202.59     1153.07     25.77 o 
  -8  -2   5      139.15      135.29      7.03 o 
  -6  -2   5      325.41      297.81      6.94 o 
  -4  -2   5     1375.83     1494.57     26.32 o 
  -2  -2   5     3721.69     3521.90    104.96 o 
   0  -2   5       53.17       67.83      3.29 o 
   2  -2   5      302.22      296.30      5.19 o 
   4  -2   5      450.33      431.88      8.72 o 
   6  -2   5      104.69      106.48      3.13 o 
   8  -2   5       65.97       72.38      3.38 o 
  10  -2   5       53.81       55.84      3.16 o 
  12  -2   5       24.04       24.35      2.51 o 
 -17  -1   5       33.93       30.14      3.88 o 
 -15  -1   5      263.09      270.76     11.62 o 
 -13  -1   5       78.33       66.52      2.98 o 
 -11  -1   5      350.49      357.63      8.82 o 
  -9  -1   5      371.48      404.64      9.61 o 
  -7  -1   5     1251.69     1270.33     22.33 o 
  -5  -1   5     1847.26     1888.87     32.87 o 
  -3  -1   5      904.06      855.74     15.28 o 
  -1  -1   5      702.76      646.60     11.35 o 
   1  -1   5      595.11      655.78     11.62 o 
   3  -1   5      166.99      146.64      2.47 o 
   5  -1   5       13.76       18.50      1.12 o 
   7  -1   5      739.18      766.35     17.55 o 
   9  -1   5        7.87        6.97      2.56 o 
  11  -1   5       62.05       60.52      4.67 o 
 -18   0   5       55.59       47.09      4.58 o 
 -16   0   5      185.35      176.72      8.64 o 
 -14   0   5       32.84       36.07      3.37 o 
 -12   0   5       22.01       20.65      1.08 o 
 -10   0   5     1396.51     1364.70     23.88 o 
  -8   0   5       38.57       48.01      1.36 o 
  -6   0   5      792.38      760.06     16.47 o 
  -4   0   5       42.06       47.65      1.28 o 
  -2   0   5      102.98       97.43      2.69 o 
   0   0   5     1458.42     1530.41     32.37 o 
   2   0   5     1994.23     2149.47     36.98 o 
   4   0   5       74.77       74.82      2.00 o 
   6   0   5      368.93      373.99      9.28 o 
   8   0   5       42.50       46.49      3.52 o 
  10   0   5       65.46       51.37      3.97 o 
  12   0   5       97.17      100.96      6.23 o 
 -15   1   5      259.97      269.50     11.05 o 
 -13   1   5       81.39       81.63      2.92 o 
 -11   1   5      339.35      343.86      8.42 o 
  -9   1   5      372.97      413.29      7.70 o 
  -7   1   5     1242.45     1280.08     27.11 o 
  -5   1   5     1816.57     1934.34     40.11 o 
  -3   1   5      896.77      884.23     15.27 o 
  -1   1   5      699.93      629.16     11.45 o 
   1   1   5      592.64      649.41     14.58 o 
   3   1   5      172.70      141.67      5.75 o 
   5   1   5       13.94       17.86      1.96 o 
   7   1   5      736.49      711.05     24.54 o 
   9   1   5        8.13        7.14      1.84 o 
  11   1   5       63.08       63.41      4.58 o 
 -16   2   5       63.86       74.59      4.46 o 
 -14   2   5      239.82      243.50      6.72 o 
 -12   2   5      201.91      202.31      5.46 o 
 -10   2   5     1190.17     1171.71     20.61 o 
  -8   2   5      140.72      137.21      3.15 o 
  -6   2   5      321.11      294.42      5.60 o 
  -4   2   5     1388.31     1517.51     26.13 o 
  -2   2   5     3754.82     3745.18     75.34 o 
   0   2   5       57.08       69.54      2.37 o 
   2   2   5      297.02      294.25     10.15 o 
   4   2   5      451.33      443.21     14.72 o 
   6   2   5      101.01      102.17      5.21 o 
   8   2   5       68.72       69.02      4.37 o 
  10   2   5       54.58       54.20      4.16 o 
  12   2   5       23.08       24.60      3.25 o 
 -17   3   5       25.03       26.98      2.98 o 
 -15   3   5       58.16       57.39      3.97 o 
 -13   3   5       43.25       47.70      3.37 o 
 -11   3   5      197.29      198.86      5.60 o 
  -9   3   5       94.64       96.95      3.24 o 
  -7   3   5      512.54      504.37     11.74 o 
  -5   3   5      144.38      133.04      3.71 o 
  -3   3   5      165.54      168.73      4.66 o 
  -1   3   5      643.16      611.18     14.16 o 
   1   3   5       86.32       85.91      3.07 o 
   3   3   5       94.43      108.61      4.73 o 
   5   3   5       12.05       15.30      2.02 o 
   7   3   5       62.97       68.08      4.25 o 
   9   3   5       15.35       11.92      2.23 o 
  11   3   5        6.92        6.14      2.11 o 
 -14   4   5       50.38       52.18      3.88 o 
 -12   4   5       33.20       38.63      3.25 o 
 -10   4   5      217.69      219.09      9.39 o 
  -8   4   5       46.37       44.14      2.15 o 
  -6   4   5      135.69      121.59      5.51 o 
  -4   4   5       45.14       43.03      3.16 o 
  -2   4   5      346.14      330.17      8.55 o 
   0   4   5      116.51      119.89      3.98 o 
   2   4   5       31.18       30.87      2.08 o 
   4   4   5       72.11       67.87      3.97 o 
   6   4   5       45.78       42.04      3.43 o 
   8   4   5       89.38       87.74      5.42 o 
 -13   5   5       16.67       20.45      3.01 o 
 -11   5   5       47.08       53.06      4.28 o 
  -9   5   5       44.45       40.95      4.03 o 
  -5   5   5       37.61       39.45      3.25 o 
  -3   5   5       22.68       24.06      2.86 o 
  -1   5   5      150.03      150.69      4.84 o 
   1   5   5       49.18       48.49      2.56 o 
   3   5   5       61.98       63.08      3.09 o 
   5   5   5       12.19       10.72      2.05 o 
   7   5   5       59.89       61.79      4.49 o 
 -10   6   5       17.52       22.73      3.55 o 
  -8   6   5        1.94        3.28      2.14 o 
  -2   6   5       61.87       71.36      5.15 o 
   0   6   5       28.89       39.72      4.25 o 
   2   6   5       21.37       26.04      2.27 o 
  -8  -6   6       19.45       21.25      3.36 o 
  -6  -6   6       12.21       12.48      1.59 o 
  -4  -6   6       26.65       25.80      1.99 o 
  -2  -6   6       53.62       50.60      6.53 o 
   0  -6   6        9.26       10.12      2.00 o 
   2  -6   6        5.21        7.52      2.14 o 
 -13  -5   6       13.10       11.19      2.11 o 
 -11  -5   6       85.82       86.65      4.34 o 
  -9  -5   6        2.31        0.43      1.19 o 
  -7  -5   6       36.40       38.68      3.21 o 
  -5  -5   6       14.56       14.55      1.44 o 
  -3  -5   6       48.49       49.41      2.26 o 
  -1  -5   6       61.80       63.26      3.34 o 
   1  -5   6       86.32       87.74      6.85 o 
   3  -5   6       33.74       28.21      2.52 o 
   5  -5   6        9.13        9.03      1.82 o 
 -16  -4   6       81.23       87.31      5.68 o 
 -14  -4   6        6.59        4.11      2.03 o 
 -12  -4   6       43.62       43.81      2.95 o 
 -10  -4   6       77.95       79.53      3.64 o 
  -8  -4   6      120.19      109.51      3.37 o 
  -6  -4   6      166.24      165.47      4.32 o 
  -4  -4   6       36.45       36.78      1.80 o 
  -2  -4   6      186.84      187.15      5.85 o 
   0  -4   6       53.76       49.45      2.73 o 
   2  -4   6      119.87      116.56      4.49 o 
   4  -4   6        1.88        1.51      1.06 o 
   6  -4   6      154.70      165.93      6.55 o 
   8  -4   6        2.22        2.38      1.50 o 
 -17  -3   6       28.69       27.60      2.65 o 
 -15  -3   6       22.46       21.69      2.39 o 
 -13  -3   6       28.00       27.10      3.76 o 
 -11  -3   6      277.26      267.54      7.78 o 
  -9  -3   6        5.06        5.82      1.10 o 
  -7  -3   6      148.55      133.43      3.52 o 
  -5  -3   6       31.51       29.24      1.40 o 
  -3  -3   6       59.05       51.67      1.59 o 
  -1  -3   6       43.31       41.47      1.72 o 
   1  -3   6      253.66      256.89      7.22 o 
   3  -3   6      281.28      263.81      7.40 o 
   5  -3   6      284.82      276.80      6.58 o 
   7  -3   6       63.58       61.53      3.38 o 
   9  -3   6       31.32       32.77      2.77 o 
 -18  -2   6        7.01        8.10      2.95 o 
 -16  -2   6      119.36      116.91      9.05 o 
 -14  -2   6        9.84        8.19      1.41 o 
 -12  -2   6       34.73       41.63      2.32 o 
 -10  -2   6      730.97      686.23     16.13 o 
  -8  -2   6      450.01      427.09      8.41 o 
  -6  -2   6      168.75      164.71      3.81 o 
  -4  -2   6       42.11       43.08      1.51 o 
  -2  -2   6     2824.59     2841.88     59.48 o 
   0  -2   6      155.44      159.24      3.63 o 
   2  -2   6      422.14      402.69      9.93 o 
   4  -2   6       56.21       51.07      2.40 o 
   6  -2   6      142.12      131.67      4.77 o 
   8  -2   6        5.35        7.53      2.51 o 
  10  -2   6       54.14       50.80      3.26 o 
 -19  -1   6       43.05       56.88      5.51 o 
 -17  -1   6       40.43       40.29      4.37 o 
 -15  -1   6       17.60       17.14      1.71 o 
 -13  -1   6       63.62       64.11      2.88 o 
 -11  -1   6      312.55      315.45      8.03 o 
  -9  -1   6      182.91      173.76      4.90 o 
  -7  -1   6      343.70      296.84      5.87 o 
  -5  -1   6      684.28      772.82     13.77 o 
  -3  -1   6     1699.07     1772.88     30.42 o 
  -1  -1   6       20.21       19.61      0.88 o 
   1  -1   6      415.71      411.61      7.79 o 
   3  -1   6      467.52      481.08     11.01 o 
   5  -1   6       38.29       32.70      5.92 o 
   7  -1   6      406.16      386.20     10.06 o 
   9  -1   6       27.56       25.35      3.01 o 
  11  -1   6       48.37       47.49      4.40 o 
 -18   0   6        8.28       11.02      2.80 o 
 -16   0   6       67.23       77.18      5.33 o 
 -14   0   6      195.59      186.42      5.53 o 
 -12   0   6      459.35      461.70     11.05 o 
 -10   0   6      110.24      112.76      2.64 o 
  -8   0   6      294.41      308.21      5.88 o 
  -6   0   6       21.63       20.05      0.80 o 
  -4   0   6        8.96       11.49      0.64 o 
  -2   0   6      612.27      632.93     11.35 o 
   0   0   6      314.89      348.56      8.05 o 
   2   0   6        0.44        5.58      0.61 o 
   4   0   6       13.12       15.24      1.28 o 
   6   0   6      686.28      664.59     22.25 o 
   8   0   6        0.81        0.06      1.17 o 
  10   0   6      144.07      130.77      6.99 o 
 -17   1   6       39.85       47.21      4.22 o 
 -15   1   6       18.44       16.95      2.59 o 
 -13   1   6       65.02       68.64      2.08 o 
 -11   1   6      303.41      307.36      7.26 o 
  -9   1   6      184.07      177.57      4.78 o 
  -7   1   6      349.32      301.70      7.14 o 
  -5   1   6      679.90      769.40     13.64 o 
  -3   1   6     1734.29     1753.24     53.92 o 
  -1   1   6       21.82       22.62      1.00 o 
   1   1   6      423.73      433.48      9.94 o 
   3   1   6      464.73      465.43      9.03 o 
   5   1   6       35.78       26.50      2.59 o 
   7   1   6      398.34      376.27     14.03 o 
   9   1   6       25.64       18.34      2.65 o 
  11   1   6       49.04       52.03      4.43 o 
 -14   2   6       10.16        7.12      1.20 o 
 -12   2   6       30.99       33.93      3.52 o 
 -10   2   6      743.92      704.02     15.54 o 
  -8   2   6      455.41      427.72     16.29 o 
  -6   2   6      178.84      172.16      4.61 o 
  -4   2   6       46.47       43.62      1.34 o 
  -2   2   6     2796.66     2797.15     48.41 o 
   0   2   6      151.54      162.54      4.51 o 
   2   2   6      423.04      405.40      9.87 o 
   4   2   6       56.14       53.45      3.37 o 
   6   2   6      144.83      133.69      6.32 o 
   8   2   6        5.02        5.45      1.93 o 
  10   2   6       54.16       48.45      4.25 o 
 -15   3   6       22.79       22.31      2.53 o 
 -13   3   6       27.83       24.06      2.59 o 
 -11   3   6      278.71      274.45      5.77 o 
  -9   3   6        5.06        5.28      1.58 o 
  -7   3   6      150.53      135.45      4.09 o 
  -5   3   6       31.21       31.74      1.76 o 
  -3   3   6       60.14       57.43      2.12 o 
  -1   3   6       45.31       46.32      2.03 o 
   1   3   6      262.95      269.48      7.03 o 
   3   3   6      278.63      261.31      9.73 o 
   5   3   6      285.74      295.42     10.84 o 
   7   3   6       63.68       65.94      4.31 o 
   9   3   6       30.80       24.81      3.19 o 
 -16   4   6       81.66       84.85      5.30 o 
 -14   4   6        7.01        3.55      1.72 o 
 -12   4   6       46.28       38.36      3.52 o 
 -10   4   6       74.96       77.46      3.17 o 
  -8   4   6      117.33      104.02      3.66 o 
  -6   4   6      169.54      168.16      5.08 o 
  -4   4   6       38.18       34.12      3.04 o 
  -2   4   6      188.92      186.81      9.39 o 
   0   4   6       55.58       56.17      2.54 o 
   2   4   6      119.31      116.59      5.34 o 
   4   4   6        1.87        0.75      1.29 o 
   6   4   6      154.94      163.38      7.62 o 
   8   4   6        2.10       -1.23      1.48 o 
 -13   5   6       12.51       11.29      2.50 o 
 -11   5   6       86.02      106.35      6.20 o 
  -9   5   6        2.48        1.57      1.45 o 
  -7   5   6       37.01       42.19      3.49 o 
  -5   5   6       14.04       10.09      2.11 o 
  -3   5   6       49.31       48.15      4.00 o 
  -1   5   6       61.90       65.46      4.79 o 
   1   5   6       84.97       87.09      3.64 o 
   3   5   6       34.18       34.77      2.40 o 
   5   5   6        9.07       10.07      1.75 o 
  -2   6   6       53.87       57.24      4.82 o 
   0   6   6        9.42        3.34      2.44 o 
   2   6   6        5.78        8.82      3.04 o 
  -8  -6   7       27.33       25.61      3.57 o 
  -6  -6   7        4.26        3.44      1.53 o 
  -4  -6   7       51.99       55.64      2.79 o 
  -2  -6   7        8.89        8.80      1.90 o 
   0  -6   7       20.70       17.73      2.41 o 
 -13  -5   7       31.89       37.56      3.67 o 
 -11  -5   7       11.00       12.98      2.12 o 
  -9  -5   7       39.56       38.71      4.14 o 
  -7  -5   7       16.09       19.19      2.17 o 
  -5  -5   7       32.93       32.17      3.79 o 
  -3  -5   7       56.69       63.98      2.69 o 
  -1  -5   7       36.31       34.39      3.99 o 
   1  -5   7       35.39       39.59      2.86 o 
   3  -5   7        1.18        0.88      1.34 o 
 -16  -4   7       17.01       25.00      3.85 o 
 -14  -4   7       10.08        7.22      1.74 o 
 -12  -4   7      189.24      207.28      6.91 o 
 -10  -4   7        9.97       11.99      1.68 o 
  -8  -4   7      256.62      246.08      5.94 o 
  -6  -4   7        1.95        1.31      0.96 o 
  -4  -4   7       59.23       60.39      2.35 o 
  -2  -4   7        5.59        4.96      1.82 o 
   0  -4   7      105.87      112.99      4.43 o 
   2  -4   7       24.33       28.81      2.32 o 
   4  -4   7      136.79      126.30      4.94 o 
   6  -4   7       27.75       32.20      3.69 o 
 -17  -3   7       74.40       74.43      4.09 o 
 -15  -3   7       12.75       12.95      1.91 o 
 -13  -3   7      172.77      178.24      6.11 o 
 -11  -3   7       25.44       23.85      3.19 o 
  -9  -3   7      178.65      175.12      4.40 o 
  -7  -3   7       62.23       59.37      3.91 o 
  -5  -3   7      201.82      201.07      4.93 o 
  -3  -3   7     1436.80     1392.67     30.59 o 
  -1  -3   7     1011.58     1021.88     18.37 o 
   1  -3   7       39.47       38.79      2.23 o 
   3  -3   7        2.38        0.72      0.93 o 
   5  -3   7       68.78       76.89      3.51 o 
   7  -3   7       28.97       35.86      3.97 o 
   9  -3   7       41.16       41.22      4.58 o 
 -18  -2   7        1.96        0.51      2.02 o 
 -16  -2   7       43.07       45.78      2.89 o 
 -14  -2   7       27.10       29.66      2.20 o 
 -12  -2   7      299.87      290.95      8.00 o 
 -10  -2   7      118.19      105.21      3.77 o 
  -8  -2   7      735.11      755.17     13.66 o 
  -6  -2   7       16.44       20.03      1.37 o 
  -4  -2   7      481.13      504.73      9.66 o 
  -2  -2   7       52.37       62.95      1.83 o 
   0  -2   7      238.23      246.90      6.16 o 
   2  -2   7       59.55       60.92      4.07 o 
   4  -2   7      142.10      137.33      4.52 o 
   6  -2   7       27.27       33.06      3.31 o 
   8  -2   7       64.20       63.87      4.91 o 
  10  -2   7       15.65       13.89      2.09 o 
 -19  -1   7        0.82        0.96      2.08 o 
 -17  -1   7      243.79      238.87     11.08 o 
 -15  -1   7       67.54       66.98      3.14 o 
 -13  -1   7      158.55      148.50      5.69 o 
 -11  -1   7      604.96      580.13     17.63 o 
  -9  -1   7      773.47      783.10     17.47 o 
  -7  -1   7      101.79       93.94      2.34 o 
  -5  -1   7     1061.00     1061.39     18.70 o 
  -3  -1   7      502.05      500.76      9.35 o 
  -1  -1   7       44.48       42.36      1.37 o 
   1  -1   7      469.18      430.32      8.63 o 
   3  -1   7       49.90       51.31      3.37 o 
   5  -1   7      370.19      384.91     14.27 o 
   7  -1   7      138.43      132.04      6.93 o 
   9  -1   7       63.69       64.65      4.97 o 
 -18   0   7       17.35       17.89      3.19 o 
 -16   0   7       77.86       92.41      5.75 o 
 -14   0   7       86.16       96.31      3.55 o 
 -12   0   7      512.12      481.90     11.50 o 
 -10   0   7      227.11      214.47      5.66 o 
  -8   0   7      644.66      673.20     12.13 o 
  -6   0   7      198.74      218.40      4.39 o 
  -4   0   7     1453.04     1439.52     25.04 o 
  -2   0   7       24.42       26.81      1.11 o 
   0   0   7     2283.79     2314.28     89.70 o 
   2   0   7        4.15        5.47      0.71 o 
   4   0   7      335.64      339.55      8.61 o 
   6   0   7      307.65      289.43     11.29 o 
   8   0   7        6.70        5.09      1.84 o 
  10   0   7       83.50       88.65      5.69 o 
 -17   1   7      242.10      235.65     10.54 o 
 -15   1   7       68.99       68.77      4.55 o 
 -13   1   7      167.22      161.04      7.35 o 
 -11   1   7      602.69      582.61     10.81 o 
  -9   1   7      781.31      774.76     17.37 o 
  -7   1   7       95.95       86.87      2.87 o 
  -5   1   7     1047.32     1055.96     18.60 o 
  -3   1   7      520.41      513.72      9.38 o 
  -1   1   7       44.11       40.51      1.86 o 
   1   1   7      460.49      425.71     10.25 o 
   3   1   7       48.41       48.63      1.92 o 
   5   1   7      370.46      384.99      9.88 o 
   7   1   7      138.84      143.36      6.87 o 
   9   1   7       67.67       73.08      5.00 o 
 -16   2   7       42.62       44.08      4.00 o 
 -14   2   7       27.35       29.81      3.63 o 
 -12   2   7      289.82      289.43      6.02 o 
 -10   2   7      118.03      106.59      2.81 o 
  -8   2   7      726.30      701.11     24.66 o 
  -6   2   7       16.51       21.96      1.45 o 
  -4   2   7      480.42      523.61      9.60 o 
  -2   2   7       50.09       60.51      1.90 o 
   0   2   7      232.89      226.11      6.51 o 
   2   2   7       62.68       70.77      2.83 o 
   4   2   7      139.39      134.11      7.14 o 
   6   2   7       28.66       30.59      3.10 o 
   8   2   7       62.90       61.70      4.64 o 
  10   2   7       15.66       12.50      2.65 o 
 -15   3   7       12.44       16.62      2.23 o 
 -13   3   7      176.37      186.36      5.54 o 
 -11   3   7       24.40       24.68      1.56 o 
  -9   3   7      176.78      171.80      4.96 o 
  -7   3   7       61.80       63.41      2.59 o 
  -5   3   7      196.35      189.59      5.56 o 
  -3   3   7     1428.02     1393.50     43.39 o 
  -1   3   7     1011.82      977.58     24.57 o 
   1   3   7       36.94       34.62      2.05 o 
   3   3   7        2.41        0.66      1.14 o 
   5   3   7       68.19       77.76      3.51 o 
   7   3   7       28.97       30.71      3.25 o 
   9   3   7       41.12       38.69      4.07 o 
 -16   4   7       17.51       21.83      2.89 o 
 -14   4   7        9.60       10.03      2.20 o 
 -12   4   7      190.11      209.58      9.21 o 
 -10   4   7        9.53       12.09      1.91 o 
  -8   4   7      257.42      248.03      6.85 o 
  -6   4   7        1.76        0.99      1.48 o 
  -4   4   7       58.59       54.08      3.85 o 
  -2   4   7        6.13        3.82      1.78 o 
   0   4   7      104.70      112.60      3.99 o 
   2   4   7       25.50       30.33      2.16 o 
   4   4   7      136.47      124.96      4.74 o 
   6   4   7       27.84       36.26      3.16 o 
 -13   5   7       30.24       37.10      4.00 o 
 -11   5   7       10.73       16.53      2.95 o 
  -9   5   7       39.50       39.02      3.40 o 
  -7   5   7       17.24       22.57      1.97 o 
  -5   5   7       34.49       30.29      3.19 o 
  -3   5   7       56.53       55.44      4.49 o 
  -1   5   7       35.68       29.69      3.58 o 
   1   5   7       36.17       37.52      4.16 o 
   3   5   7        1.31        0.21      1.19 o 
   5   5   7       27.25       31.17      4.43 o 
  -8   6   7       27.18       30.80      3.49 o 
  -4   6   7       51.54       57.93      4.73 o 
  -2   6   7        8.75        7.65      2.80 o 
   0   6   7       20.40       20.99      3.58 o 
  -6  -6   8        5.61        4.21      1.65 o 
  -4  -6   8       36.68       45.20      4.82 o 
 -13  -5   8       27.16       26.42      2.78 o 
 -11  -5   8       25.18       30.35      3.73 o 
  -9  -5   8       21.97       18.85      2.17 o 
  -7  -5   8        3.97        5.27      1.93 o 
  -5  -5   8       97.19       91.82      5.16 o 
  -3  -5   8       23.69       20.49      4.00 o 
  -1  -5   8       62.05       67.31      3.60 o 
   1  -5   8        7.96       10.56      3.48 o 
   3  -5   8        5.46        1.26      1.41 o 
 -14  -4   8       12.81       15.42      2.14 o 
 -12  -4   8       58.37       62.79      3.48 o 
 -10  -4   8       48.35       43.74      2.23 o 
  -8  -4   8       35.03       30.74      2.58 o 
  -6  -4   8       36.86       37.38      2.40 o 
  -4  -4   8       24.15       22.22      1.89 o 
  -2  -4   8       84.91       82.70      4.03 o 
   0  -4   8      107.58      102.43      6.35 o 
   2  -4   8        2.56        2.69      1.34 o 
   4  -4   8      111.70      107.33      4.69 o 
   6  -4   8        9.79        9.67      3.01 o 
 -17  -3   8       45.68       45.08      3.27 o 
 -15  -3   8       24.58       24.64      2.33 o 
 -13  -3   8       65.20       64.19      7.27 o 
 -11  -3   8       13.19       11.68      2.41 o 
  -9  -3   8      361.97      332.13      7.15 o 
  -7  -3   8       85.93       76.49      2.51 o 
  -5  -3   8       15.87       14.53      1.41 o 
  -3  -3   8      174.90      173.62      7.92 o 
  -1  -3   8       62.11       62.48      4.34 o 
   1  -3   8       80.66       82.69      5.27 o 
   3  -3   8       92.20       90.45      5.54 o 
   5  -3   8       50.53       52.86      3.75 o 
   7  -3   8       27.69       28.64      3.82 o 
 -18  -2   8       61.06       64.77      5.63 o 
 -16  -2   8       10.42        8.85      1.60 o 
 -14  -2   8       87.11       88.79      3.81 o 
 -12  -2   8       45.28       42.04      3.45 o 
 -10  -2   8      315.88      311.01      6.68 o 
  -8  -2   8       31.55       22.26      1.27 o 
  -6  -2   8       89.71       79.70      2.34 o 
  -4  -2   8      338.92      327.91      6.58 o 
  -2  -2   8      355.36      352.27      8.68 o 
   0  -2   8      200.59      178.83      8.16 o 
   2  -2   8       26.56       24.51      2.71 o 
   4  -2   8      135.51      129.78      6.93 o 
   6  -2   8       88.81       89.07      5.63 o 
   8  -2   8       36.67       39.51      4.16 o 
 -19  -1   8       29.35       29.72      4.10 o 
 -17  -1   8       22.57       23.82      2.21 o 
 -15  -1   8       13.53       13.54      1.63 o 
 -13  -1   8      116.69      124.04      4.24 o 
 -11  -1   8      239.75      228.18      6.33 o 
  -9  -1   8      225.65      213.59      4.67 o 
  -7  -1   8       49.80       45.45      1.55 o 
  -5  -1   8      525.87      484.12      9.15 o 
  -3  -1   8       84.42       87.88      2.29 o 
  -1  -1   8      328.14      325.59      6.54 o 
   1  -1   8        7.66        7.68      1.57 o 
   3  -1   8       78.70       77.96      4.64 o 
   5  -1   8      167.39      160.49      7.53 o 
   7  -1   8       81.06       83.89      5.30 o 
   9  -1   8       60.24       52.51      4.61 o 
 -18   0   8       55.70       61.16      5.21 o 
 -16   0   8        1.56        3.01      1.63 o 
 -14   0   8      313.88      311.67      8.26 o 
 -12   0   8      190.38      176.31      7.11 o 
 -10   0   8      119.88      119.25      3.73 o 
  -8   0   8       49.03       39.77      1.80 o 
  -6   0   8      318.04      363.53      6.96 o 
  -4   0   8      464.00      461.23      8.66 o 
  -2   0   8      212.92      209.09      4.41 o 
   0   0   8      183.64      182.67      4.03 o 
   2   0   8       22.16       22.45      1.21 o 
   4   0   8      219.22      200.24      8.37 o 
   6   0   8        7.37        5.39      1.78 o 
   8   0   8       37.58       40.38      3.82 o 
 -19   1   8       29.26       22.61      3.55 o 
 -17   1   8       23.01       28.24      3.49 o 
 -15   1   8       12.90       13.01      2.00 o 
 -13   1   8      108.99      117.12      3.89 o 
 -11   1   8      235.92      227.22      6.10 o 
  -9   1   8      228.93      224.56      7.00 o 
  -7   1   8       50.01       44.97      1.97 o 
  -5   1   8      536.20      492.81      9.09 o 
  -3   1   8       85.07       86.67      2.30 o 
  -1   1   8      332.73      342.24      6.71 o 
   1   1   8        8.49        8.08      0.84 o 
   3   1   8       78.79       87.35      3.60 o 
   5   1   8      165.85      153.75      7.17 o 
   7   1   8       79.48       74.71      4.91 o 
   9   1   8       61.82       53.39      4.46 o 
 -16   2   8       10.71        8.04      2.20 o 
 -14   2   8       87.78       87.09      3.22 o 
 -12   2   8       46.20       42.09      1.70 o 
 -10   2   8      322.86      318.39      7.92 o 
  -8   2   8       34.82       29.85      3.48 o 
  -6   2   8       92.85       82.92      2.98 o 
  -4   2   8      337.83      325.80     17.63 o 
  -2   2   8      349.75      350.53      7.07 o 
   0   2   8      208.06      200.67      4.56 o 
   2   2   8       27.24       23.73      1.45 o 
   4   2   8      137.69      138.18      4.23 o 
   6   2   8       89.04       87.48      3.85 o 
   8   2   8       35.22       35.06      2.77 o 
 -13   3   8       67.27       57.60      6.50 o 
 -11   3   8       12.53       11.15      1.06 o 
  -9   3   8      358.43      322.12      9.77 o 
  -7   3   8       86.10       73.54      3.97 o 
  -5   3   8       18.26       17.50      1.55 o 
  -3   3   8      172.48      173.32      5.40 o 
  -1   3   8       68.13       66.45      2.33 o 
   1   3   8       79.85       86.05      3.41 o 
   3   3   8       94.93       99.12      6.02 o 
   5   3   8       51.96       54.72      3.14 o 
   7   3   8       27.51       26.62      2.54 o 
 -14   4   8       11.63       11.80      2.38 o 
 -12   4   8       57.67       59.26      4.34 o 
 -10   4   8       47.05       42.90      2.54 o 
  -8   4   8       36.65       34.83      2.11 o 
  -6   4   8       37.72       42.72      3.81 o 
  -4   4   8       26.00       22.21      2.69 o 
  -2   4   8       84.61       83.77      5.36 o 
   0   4   8      108.07      116.35      6.62 o 
   2   4   8        2.29        1.83      1.13 o 
   4   4   8      110.90      122.01      4.77 o 
   6   4   8        9.63       10.96      1.93 o 
 -13   5   8       27.84       29.39      3.64 o 
 -11   5   8       26.03       28.03      3.67 o 
  -9   5   8       21.96       22.28      2.80 o 
  -7   5   8        3.78        3.36      1.27 o 
  -5   5   8       97.21       97.72      4.05 o 
  -3   5   8       23.86       22.55      3.28 o 
  -1   5   8       61.48       69.86      5.21 o 
   1   5   8        8.51        7.20      2.65 o 
   3   5   8        5.39        7.80      3.04 o 
  -6   6   8        5.79        7.08      2.35 o 
  -4   6   8       36.53       40.98      4.34 o 
 -11  -5   9       44.69       46.67      4.67 o 
  -9  -5   9        7.98        9.46      1.80 o 
  -7  -5   9       14.17       17.03      2.02 o 
  -5  -5   9       34.71       41.28      5.12 o 
  -3  -5   9       35.29       47.70      4.58 o 
  -1  -5   9       21.17       24.90      3.82 o 
   1  -5   9        2.88        3.47      1.61 o 
 -14  -4   9       62.67       76.35      4.03 o 
 -12  -4   9       31.33       31.07      2.77 o 
 -10  -4   9       51.85       50.10      2.86 o 
  -8  -4   9       29.69       33.78      2.36 o 
  -6  -4   9       26.51       29.06      2.19 o 
  -4  -4   9       38.75       33.27      2.33 o 
  -2  -4   9      244.51      262.48     11.32 o 
   0  -4   9       25.02       25.81      3.46 o 
   2  -4   9       56.59       61.79      5.24 o 
   4  -4   9       16.72       16.41      3.25 o 
 -17  -3   9       10.04        9.28      1.90 o 
 -15  -3   9       29.02       28.69      2.51 o 
 -13  -3   9        4.72        5.22      1.39 o 
 -11  -3   9       21.71       29.37      2.44 o 
  -9  -3   9       80.42       83.99      2.81 o 
  -7  -3   9       54.43       53.86      2.13 o 
  -5  -3   9      104.89      112.78      4.03 o 
  -3  -3   9      455.65      455.05     11.30 o 
  -1  -3   9        6.28        7.86      2.02 o 
   1  -3   9       22.54       27.58      3.34 o 
   3  -3   9      143.88      143.69      7.89 o 
   5  -3   9       14.71       16.65      3.07 o 
 -18  -2   9       55.89       53.91      3.64 o 
 -16  -2   9       24.49       27.95      2.35 o 
 -14  -2   9      126.42      119.74      4.69 o 
 -12  -2   9       34.26       35.73      2.29 o 
 -10  -2   9      332.53      328.27      6.90 o 
  -8  -2   9       40.82       39.23      1.94 o 
  -6  -2   9      444.58      442.43      8.68 o 
  -4  -2   9      270.00      259.36      5.48 o 
  -2  -2   9      584.70      581.23     13.77 o 
   0  -2   9       62.87       56.61      3.97 o 
   2  -2   9       58.30       59.95      4.31 o 
   4  -2   9       26.94       28.03      3.31 o 
   6  -2   9      168.93      174.16      8.94 o 
 -19  -1   9       29.11       35.32      4.46 o 
 -17  -1   9       11.62       13.71      1.82 o 
 -15  -1   9      118.54      120.31      6.55 o 
 -13  -1   9      253.11      245.73      6.96 o 
 -11  -1   9      820.13      770.24     17.64 o 
  -9  -1   9       81.64       84.69      3.04 o 
  -7  -1   9      135.69      121.99      3.06 o 
  -5  -1   9      247.72      246.45      6.35 o 
  -3  -1   9       99.96       89.03      2.42 o 
  -1  -1   9      551.16      550.06     10.46 o 
   1  -1   9      171.31      160.46      7.35 o 
   3  -1   9      226.32      225.90      9.61 o 
   5  -1   9       34.92       30.56      3.19 o 
   7  -1   9       14.03       11.14      2.44 o 
 -18   0   9      118.82      122.73      7.32 o 
 -16   0   9       71.14       69.89      3.23 o 
 -14   0   9        0.03        1.80      0.83 o 
 -12   0   9      117.02      108.96      3.74 o 
 -10   0   9      202.65      197.73      5.53 o 
  -8   0   9       67.93       72.96      2.69 o 
  -6   0   9      755.07      749.39     13.61 o 
  -4   0   9      404.78      412.71     10.99 o 
  -2   0   9      309.33      287.02     16.08 o 
   0   0   9        0.32        0.57      0.53 o 
   2   0   9      128.78      131.61      6.10 o 
   4   0   9      112.05      119.33      6.14 o 
   6   0   9       97.87       91.21      5.57 o 
   8   0   9       20.36       23.85      3.25 o 
 -19   1   9       27.92       28.27      3.91 o 
 -17   1   9       11.76       10.72      2.65 o 
 -15   1   9      121.16      123.21      4.19 o 
 -13   1   9      250.10      241.60      6.66 o 
 -11   1   9      821.56      766.30     17.41 o 
  -9   1   9       80.55       81.77      3.40 o 
  -7   1   9      138.66      128.36      3.90 o 
  -5   1   9      248.80      249.42      6.49 o 
  -3   1   9       97.46       91.63      2.48 o 
  -1   1   9      543.09      562.84     10.60 o 
   1   1   9      168.38      171.04      4.08 o 
   3   1   9      223.21      230.10     11.35 o 
   5   1   9       35.51       31.80      3.13 o 
   7   1   9       13.48       13.67      2.59 o 
 -18   2   9       55.25       51.25      4.64 o 
 -16   2   9       23.32       23.25      2.98 o 
 -14   2   9      129.18      132.32      4.24 o 
 -12   2   9       34.43       33.49      1.92 o 
 -10   2   9      332.20      317.28      8.21 o 
  -8   2   9       41.26       35.53      2.06 o 
  -6   2   9      440.39      437.76     10.70 o 
  -4   2   9      268.08      252.24      6.87 o 
  -2   2   9      587.48      595.32     15.22 o 
   0   2   9       61.19       54.35      2.07 o 
   2   2   9       55.86       57.55      2.97 o 
   4   2   9       28.07       26.75      2.18 o 
   6   2   9      168.01      175.51      6.09 o 
 -15   3   9       29.66       35.20      3.37 o 
 -13   3   9        4.82        5.71      1.47 o 
 -11   3   9       20.43       24.58      1.74 o 
  -9   3   9       79.54       73.41      3.09 o 
  -7   3   9       54.63       55.86      2.66 o 
  -5   3   9      104.92      112.31      8.21 o 
  -3   3   9      458.98      447.24     11.38 o 
  -1   3   9        7.20       10.11      1.54 o 
   1   3   9       22.29       22.82      1.57 o 
   3   3   9      142.90      144.22      4.18 o 
   5   3   9       14.44        7.27      1.73 o 
 -14   4   9       61.69       79.64      5.15 o 
 -12   4   9       31.63       33.17      1.84 o 
 -10   4   9       51.91       50.49      2.59 o 
  -8   4   9       30.19       27.36      2.05 o 
  -6   4   9       25.59       24.98      2.03 o 
  -4   4   9       37.91       33.64      5.01 o 
  -2   4   9      240.54      239.44      7.43 o 
   0   4   9       25.51       30.35      3.76 o 
   2   4   9       58.39       60.73      5.09 o 
   4   4   9       15.91       14.45      2.14 o 
 -11   5   9       44.52       53.00      4.00 o 
  -9   5   9        8.10        8.81      1.59 o 
  -7   5   9       14.73       15.91      1.94 o 
  -5   5   9       34.66       41.20      2.79 o 
  -3   5   9       34.87       38.04      2.95 o 
  -1   5   9       21.22       20.36      3.49 o 
   1   5   9        2.84        1.57      2.17 o 
 -11  -5  10       18.97       20.41      3.81 o 
  -9  -5  10       10.31        7.05      1.69 o 
  -7  -5  10       34.39       34.26      2.94 o 
  -5  -5  10       31.74       29.21      3.91 o 
  -3  -5  10       35.11       42.07      4.52 o 
  -1  -5  10        0.55        0.30      2.02 o 
 -14  -4  10       26.28       25.37      2.57 o 
 -12  -4  10       40.05       40.76      4.26 o 
 -10  -4  10        8.85       10.24      1.64 o 
  -8  -4  10       30.04       32.71      2.85 o 
  -6  -4  10       15.24       11.92      2.24 o 
  -4  -4  10       68.92       63.08      5.00 o 
  -2  -4  10       13.71       16.83      3.04 o 
   0  -4  10       24.53       31.08      3.91 o 
   2  -4  10       35.25       34.06      4.37 o 
 -17  -3  10       57.37       65.59      5.56 o 
 -15  -3  10       11.99       12.12      2.26 o 
 -13  -3  10       43.71       43.34      2.88 o 
 -11  -3  10      110.18      109.48      4.14 o 
  -9  -3  10      153.01      132.31      4.61 o 
  -7  -3  10       60.98       67.42      3.02 o 
  -5  -3  10        2.19        2.96      1.03 o 
  -3  -3  10      178.78      179.65      5.61 o 
  -1  -3  10       38.79       37.07      3.76 o 
   1  -3  10       33.43       32.31      3.73 o 
   3  -3  10       27.39       31.47      3.97 o 
 -18  -2  10        9.70        5.43      1.67 o 
 -16  -2  10        9.64        8.83      1.66 o 
 -14  -2  10        6.52        4.53      1.35 o 
 -12  -2  10       89.71       90.46      3.73 o 
 -10  -2  10       63.49       57.72      2.76 o 
  -8  -2  10      149.52      144.40      3.70 o 
  -6  -2  10       38.03       37.97      1.76 o 
  -4  -2  10      112.75      114.04      5.57 o 
  -2  -2  10      166.03      152.12      7.09 o 
   0  -2  10       13.64       12.38      2.32 o 
   2  -2  10       51.60       52.42      4.22 o 
   4  -2  10        4.64        4.28      1.96 o 
   6  -2  10       69.30       71.24      5.54 o 
 -19  -1  10       16.69       19.24      3.67 o 
 -17  -1  10       43.48       41.01      6.11 o 
 -15  -1  10       59.82       52.53      2.87 o 
 -13  -1  10        7.19        8.73      1.55 o 
 -11  -1  10      111.54      104.65      3.81 o 
  -9  -1  10       97.19       89.99      3.23 o 
  -7  -1  10       49.55       47.97      1.78 o 
  -5  -1  10        5.94        3.66      1.03 o 
  -3  -1  10      322.07      310.90      6.38 o 
  -1  -1  10        4.61        7.09      1.42 o 
   1  -1  10        8.05        9.73      1.93 o 
   3  -1  10       49.88       44.66      3.70 o 
   5  -1  10       84.88       76.06      5.24 o 
 -18   0  10        3.59        1.93      2.17 o 
 -16   0  10      108.79      104.99      4.12 o 
 -14   0  10       35.48       39.43      3.52 o 
 -12   0  10      409.34      398.44     12.71 o 
 -10   0  10       27.54       27.13      2.89 o 
  -8   0  10       39.59       36.62      1.91 o 
  -6   0  10      245.17      270.61      9.38 o 
  -4   0  10      229.44      240.64      5.16 o 
  -2   0  10       85.95       86.11      3.01 o 
   0   0  10       29.02       30.92      1.46 o 
   2   0  10      145.71      139.78      6.71 o 
   4   0  10        1.05        0.69      1.20 o 
   6   0  10       38.85       35.35      3.67 o 
 -19   1  10       16.43       21.02      3.58 o 
 -17   1  10       43.94       46.88      4.25 o 
 -15   1  10       58.81       58.04      2.74 o 
 -13   1  10        6.16        7.76      1.19 o 
 -11   1  10      114.93      112.78      3.81 o 
  -9   1  10       97.12       88.05      4.28 o 
  -7   1  10       55.21       53.01      2.33 o 
  -5   1  10        6.00        4.82      1.31 o 
  -3   1  10      317.33      308.22      7.95 o 
  -1   1  10        4.63        6.01      0.85 o 
   1   1  10        8.67        9.76      1.04 o 
   3   1  10       49.73       43.51      2.58 o 
   5   1  10       87.59       85.22      5.24 o 
 -18   2  10        9.76        9.58      2.53 o 
 -16   2  10        9.91        9.58      2.35 o 
 -14   2  10        6.85        4.56      1.23 o 
 -12   2  10       89.45       88.10      3.38 o 
 -10   2  10       62.68       55.57      6.97 o 
  -8   2  10      148.12      141.17      4.51 o 
  -6   2  10       37.67       36.73      4.13 o 
  -4   2  10      107.02      108.23      3.91 o 
  -2   2  10      173.36      174.26      5.24 o 
   0   2  10       13.33       11.80      1.16 o 
   2   2  10       53.22       57.80      2.95 o 
   4   2  10        4.94        2.06      1.49 o 
   6   2  10       66.97       69.92      5.80 o 
 -15   3  10       11.50       15.18      2.59 o 
 -13   3  10       42.72       47.51      3.48 o 
 -11   3  10      109.39      109.25      3.92 o 
  -9   3  10      153.18      128.67      4.42 o 
  -7   3  10       61.84       66.25      2.99 o 
  -5   3  10        2.19        4.98      2.62 o 
  -3   3  10      176.55      177.58      5.73 o 
  -1   3  10       38.96       36.85      2.49 o 
   1   3  10       34.27       37.58      2.61 o 
   3   3  10       28.00       28.89      1.95 o 
   5   3  10       24.41       25.05      3.88 o 
 -14   4  10       25.91       27.58      3.25 o 
 -12   4  10       40.42       41.21      2.47 o 
 -10   4  10        8.56        8.78      3.42 o 
  -8   4  10       29.97       32.15      2.26 o 
  -6   4  10       16.22       13.35      2.42 o 
  -4   4  10       70.98       69.13      5.87 o 
  -2   4  10       13.54       17.55      2.04 o 
   0   4  10       24.64       23.06      2.56 o 
   2   4  10       35.28       34.10      2.83 o 
 -11   5  10       18.97       20.51      2.89 o 
  -9   5  10       10.22       11.65      1.77 o 
  -7   5  10       35.01       33.60      2.97 o 
  -5   5  10       31.44       33.29      2.63 o 
  -3   5  10       35.15       40.05      3.70 o 
  -1   5  10        0.50        2.12      1.85 o 
  -9  -5  11       30.54       37.76      2.98 o 
  -7  -5  11        3.93        7.27      1.69 o 
  -5  -5  11       13.77       21.59      3.73 o 
 -14  -4  11        9.68       12.54      2.11 o 
 -12  -4  11       13.47       13.12      1.89 o 
 -10  -4  11       19.11       19.27      2.06 o 
  -8  -4  11        8.38       10.80      1.66 o 
  -6  -4  11       19.46       23.20      2.15 o 
  -4  -4  11      218.11      235.02     10.81 o 
  -2  -4  11       35.51       37.28      4.34 o 
   0  -4  11       24.93       28.06      3.91 o 
 -15  -3  11       22.79       23.59      2.40 o 
 -13  -3  11       74.06       86.38      4.03 o 
 -11  -3  11       26.77       23.48      2.11 o 
  -9  -3  11       91.04       93.45      3.09 o 
  -7  -3  11       21.31       23.54      1.94 o 
  -5  -3  11       29.66       30.84      2.22 o 
  -3  -3  11       41.36       49.02      4.07 o 
  -1  -3  11       30.41       33.00      3.76 o 
   1  -3  11       31.63       25.75      3.70 o 
   3  -3  11        2.83        2.71      2.05 o 
 -18  -2  11       50.67       49.11      5.18 o 
 -16  -2  11       23.20       26.28      2.37 o 
 -14  -2  11       49.03       49.72      2.95 o 
 -12  -2  11       73.42       79.53      3.51 o 
 -10  -2  11       28.68       31.57      2.11 o 
  -8  -2  11       69.62       67.72      4.46 o 
  -6  -2  11        7.25        6.47      0.87 o 
  -4  -2  11      208.58      183.00     16.05 o 
  -2  -2  11       69.33       60.37      4.37 o 
   0  -2  11       71.22       76.48      5.15 o 
   2  -2  11       20.20       18.85      2.98 o 
   4  -2  11       96.35      109.39      6.90 o 
 -17  -1  11       23.73       28.31      2.36 o 
 -15  -1  11        9.84       10.19      1.55 o 
 -13  -1  11       76.83       74.15      3.34 o 
 -11  -1  11        1.76        3.97      0.96 o 
  -9  -1  11      167.79      166.78      5.05 o 
  -7  -1  11      196.55      195.42      5.61 o 
  -5  -1  11      104.74      100.89      2.84 o 
  -3  -1  11      235.72      233.08      6.42 o 
  -1  -1  11      113.02      123.61      6.26 o 
   1  -1  11       61.43       59.77      4.25 o 
   3  -1  11       22.92       17.80      2.68 o 
   5  -1  11       33.60       35.83      3.94 o 
 -18   0  11       76.94       89.19      5.00 o 
 -16   0  11       14.93       15.92      1.76 o 
 -14   0  11      144.23      132.76      4.57 o 
 -12   0  11      630.89      616.77     14.67 o 
 -10   0  11       18.83       20.49      1.61 o 
  -8   0  11       74.89       82.23      3.11 o 
  -6   0  11       39.97       44.46      2.19 o 
  -4   0  11      200.21      203.62      5.70 o 
  -2   0  11       17.02        4.40      1.54 o 
   0   0  11      183.43      181.30      7.86 o 
   2   0  11       50.86       53.24      4.00 o 
   4   0  11       70.02       73.29      5.06 o 
 -17   1  11       23.57       22.39      1.99 o 
 -15   1  11       10.02       10.53      1.42 o 
 -13   1  11       79.22       82.24      3.31 o 
 -11   1  11        1.98        1.26      0.88 o 
  -9   1  11      168.14      165.63      5.04 o 
  -7   1  11      198.44      202.37      5.73 o 
  -5   1  11      102.76      103.76      3.61 o 
  -3   1  11      238.20      227.41      6.37 o 
  -1   1  11      114.97      121.03      3.33 o 
   1   1  11       60.32       59.94      5.19 o 
   3   1  11       23.03       19.87      2.68 o 
   5   1  11       33.40       40.08      3.88 o 
 -18   2  11       50.19       54.23      4.70 o 
 -16   2  11       24.02       24.64      3.00 o 
 -14   2  11       49.83       49.46      2.60 o 
 -12   2  11       71.90       75.10      3.22 o 
 -10   2  11       27.75       29.15      1.98 o 
  -8   2  11       70.77       67.47      2.91 o 
  -6   2  11        7.14        5.26      1.10 o 
  -4   2  11      208.77      207.25      5.98 o 
  -2   2  11       69.26       59.71      2.91 o 
   0   2  11       68.06       75.45      3.42 o 
   2   2  11       19.96       18.19      2.36 o 
   4   2  11       97.13      100.86      5.66 o 
 -15   3  11       22.30       26.87      2.88 o 
 -13   3  11       73.45       83.26      3.51 o 
 -11   3  11       26.06       21.88      2.80 o 
  -9   3  11       91.02       88.52      3.67 o 
  -7   3  11       20.53       21.63      2.88 o 
  -5   3  11       31.92       30.34      2.19 o 
  -3   3  11       41.13       46.64      2.79 o 
  -1   3  11       30.50       31.89      2.41 o 
   1   3  11       32.51       40.56      2.81 o 
   3   3  11        2.62       -0.30      2.32 o 
 -14   4  11        9.75        9.80      2.03 o 
 -12   4  11       14.03       15.95      1.79 o 
 -10   4  11       19.76       17.08      2.27 o 
  -8   4  11        8.42       10.53      1.62 o 
  -6   4  11       18.99       18.43      1.97 o 
  -4   4  11      217.48      222.17      7.16 o 
  -2   4  11       35.71       39.29      2.88 o 
   0   4  11       25.87       33.06      2.73 o 
  -9   5  11       30.76       34.51      3.64 o 
  -7   5  11        3.78        2.47      1.79 o 
  -5   5  11       13.57       20.86      2.37 o 
 -12  -4  12        8.31        8.97      2.44 o 
 -10  -4  12       45.33       48.02      4.03 o 
  -8  -4  12       11.34       12.33      1.85 o 
  -6  -4  12       19.12       22.31      2.23 o 
  -4  -4  12       18.33       20.11      3.40 o 
  -2  -4  12        3.96        5.51      2.38 o 
 -15  -3  12       13.40       11.38      1.99 o 
 -13  -3  12       24.75       25.97      2.37 o 
 -11  -3  12       13.27       11.46      1.68 o 
  -9  -3  12       15.01       17.86      2.53 o 
  -7  -3  12        5.37        4.61      1.26 o 
  -5  -3  12       42.86       43.16      2.67 o 
  -3  -3  12       24.86       28.40      3.52 o 
  -1  -3  12       73.58       68.11      5.54 o 
   1  -3  12        6.40        5.90      2.53 o 
 -16  -2  12        3.08        5.35      1.60 o 
 -14  -2  12       48.97       49.05      3.28 o 
 -12  -2  12       11.49       10.23      1.50 o 
 -10  -2  12      179.43      175.36      5.87 o 
  -8  -2  12        9.80        9.17      4.08 o 
  -6  -2  12       35.12       36.24      2.21 o 
  -4  -2  12       25.90       30.50      3.22 o 
  -2  -2  12       51.60       69.59      4.67 o 
   0  -2  12        6.47        9.46      2.35 o 
   2  -2  12       12.67       19.42      3.16 o 
 -17  -1  12        9.92        8.36      1.66 o 
 -15  -1  12       73.85       79.37      3.61 o 
 -13  -1  12      147.06      143.11      4.95 o 
 -11  -1  12       65.64       61.06      2.86 o 
  -9  -1  12       28.30       28.98      2.74 o 
  -7  -1  12        4.38        5.03      1.14 o 
  -5  -1  12      275.69      289.00     11.50 o 
  -3  -1  12       94.31       92.41      4.07 o 
  -1  -1  12       11.24       11.38      2.23 o 
   1  -1  12       12.93       12.04      2.47 o 
   3  -1  12       40.91       42.94      4.03 o 
 -18   0  12       31.69       32.12      2.56 o 
 -16   0  12        2.99        4.61      1.24 o 
 -14   0  12        0.44        0.70      0.90 o 
 -12   0  12       36.66       41.78      2.41 o 
 -10   0  12      100.96       96.30      3.63 o 
  -8   0  12        6.95        5.60      1.25 o 
  -6   0  12      107.14       98.43      3.52 o 
  -4   0  12      132.19      138.35      4.44 o 
  -2   0  12       46.62       43.72      3.34 o 
   0   0  12        8.92       11.47      2.08 o 
   2   0  12        0.87       -0.39      1.17 o 
 -17   1  12        9.54        7.30      1.39 o 
 -15   1  12       72.87       75.97      3.41 o 
 -13   1  12      148.26      139.30      4.78 o 
 -11   1  12       64.95       58.95      2.82 o 
  -9   1  12       29.06       24.48      3.31 o 
  -7   1  12        4.80        4.91      1.09 o 
  -5   1  12      267.38      277.68      7.62 o 
  -3   1  12       94.50       99.12      3.68 o 
  -1   1  12       10.40       11.50      3.03 o 
   1   1  12       12.85       11.95      1.65 o 
   3   1  12       42.04       32.01      3.52 o 
 -16   2  12        3.15        4.53      1.28 o 
 -14   2  12       48.80       49.44      2.71 o 
 -12   2  12       11.11       10.51      1.45 o 
 -10   2  12      178.79      167.32      7.35 o 
  -8   2  12       10.38        8.16      1.32 o 
  -6   2  12       35.96       35.72      3.64 o 
  -4   2  12       26.63       28.71      2.15 o 
  -2   2  12       52.46       51.81      4.85 o 
   0   2  12        7.30        5.54      1.64 o 
   2   2  12       12.59       12.38      3.01 o 
 -15   3  12       12.68       10.48      1.61 o 
 -13   3  12       25.13       27.99      2.14 o 
 -11   3  12       13.70       10.27      1.50 o 
  -9   3  12       15.54       15.13      3.43 o 
  -7   3  12        5.72        6.21      1.32 o 
  -5   3  12       43.26       46.56      3.07 o 
  -3   3  12       24.72       21.16      3.51 o 
  -1   3  12       73.35       81.31      3.82 o 
   1   3  12        6.55        4.60      1.57 o 
 -12   4  12        8.28        7.73      1.70 o 
 -10   4  12       44.73       39.10      2.85 o 
  -8   4  12       11.73       13.42      2.56 o 
  -6   4  12       18.91       16.96      2.32 o 
  -4   4  12       17.62       22.58      2.28 o 
  -2   4  12        3.62        1.57      1.93 o 
 -10  -4  13       10.95       12.35      2.68 o 
  -8  -4  13        1.75        0.04      2.29 o 
  -6  -4  13       61.68       65.85      5.57 o 
 -15  -3  13       39.73       45.26      4.37 o 
 -13  -3  13        1.29        1.98      1.35 o 
 -11  -3  13       32.73       35.59      3.61 o 
  -9  -3  13        0.89        2.23      1.60 o 
  -7  -3  13       20.14       20.88      2.04 o 
  -5  -3  13       29.52       32.94      3.88 o 
  -3  -3  13       27.85       25.11      3.58 o 
  -1  -3  13        2.10        0.39      1.84 o 
 -16  -2  13        6.33        5.95      3.57 o 
 -14  -2  13       46.60       53.69      7.38 o 
 -12  -2  13       11.84       14.99      1.76 o 
 -10  -2  13       45.56       53.06      4.05 o 
  -8  -2  13        6.72        5.33      1.60 o 
  -6  -2  13       32.37       31.56      2.95 o 
  -4  -2  13        6.33        7.89      2.23 o 
  -2  -2  13       58.44       64.98      5.03 o 
   0  -2  13        5.80        4.91      2.20 o 
 -17  -1  13        4.37        2.97      1.36 o 
 -15  -1  13        5.33        4.21      1.32 o 
 -13  -1  13       43.68       47.82      2.73 o 
 -11  -1  13       70.66       83.60      3.49 o 
  -9  -1  13       10.82        9.05      1.33 o 
  -7  -1  13       45.58       52.18      2.58 o 
  -5  -1  13       80.89       86.30      4.64 o 
  -1  -1  13       36.90       38.96      3.79 o 
   1  -1  13        2.72        1.93      1.81 o 
 -18   0  13        0.34        1.02      1.18 o 
 -16   0  13       16.99       19.27      1.97 o 
 -14   0  13       58.38       57.75      2.93 o 
 -12   0  13       96.71       93.87      3.77 o 
 -10   0  13       55.17       57.50      2.84 o 
  -8   0  13        3.53        2.72      0.95 o 
  -6   0  13       33.92       41.59      3.82 o 
  -4   0  13        7.73        7.69      1.91 o 
   0   0  13        7.79        7.95      2.05 o 
   2   0  13       61.38       59.29      4.67 o 
 -17   1  13        4.48        6.84      1.45 o 
 -15   1  13        6.32        5.12      1.31 o 
 -13   1  13       43.36       43.88      4.49 o 
 -11   1  13       68.16       74.32      3.33 o 
  -9   1  13       11.38       10.95      1.39 o 
  -7   1  13       46.26       53.59      2.70 o 
  -5   1  13       80.56       82.24      6.26 o 
  -3   1  13      106.41      106.17      3.99 o 
  -1   1  13       35.83       40.26      3.76 o 
 -16   2  13        6.31        3.57      1.26 o 
 -14   2  13       47.20       54.31      3.31 o 
 -12   2  13       11.63       10.37      1.55 o 
 -10   2  13       45.96       46.29      2.62 o 
  -8   2  13        6.27        2.84      1.07 o 
  -6   2  13       32.12       37.03      2.35 o 
  -4   2  13        6.25        3.06      1.20 o 
  -2   2  13       57.83       64.88      3.22 o 
   0   2  13        5.86        7.41      2.47 o 
 -15   3  13       39.35       46.07      3.42 o 
 -13   3  13        1.38       -0.11      2.21 o 
 -11   3  13       33.03       31.51      2.33 o 
  -9   3  13        1.03        0.01      1.48 o 
  -7   3  13       20.38       20.53      2.71 o 
  -5   3  13       29.70       28.44      2.95 o 
  -3   3  13       27.74       35.23      2.58 o 
  -1   3  13        2.45        2.67      2.18 o 
 -10   4  13       10.81       13.06      1.93 o 
  -8   4  13        1.84        1.33      1.35 o 
  -6   4  13       61.89       70.53      3.71 o 
 -13  -3  14       11.11       11.44      2.71 o 
 -11  -3  14       12.05       14.27      2.74 o 
  -9  -3  14        8.27        6.65      2.11 o 
  -7  -3  14       27.66       22.40      3.01 o 
  -5  -3  14       10.80       12.74      3.04 o 
 -14  -2  14       13.01       11.85      1.87 o 
 -12  -2  14       37.97       35.30      2.58 o 
 -10  -2  14       10.05        6.50      1.93 o 
  -8  -2  14       13.77       16.62      2.41 o 
  -6  -2  14        7.80        8.64      1.93 o 
  -2  -2  14        7.71        7.56      2.56 o 
 -15  -1  14       31.17       27.06      3.13 o 
 -13  -1  14       46.22       50.28      2.95 o 
 -11  -1  14       45.95       43.24      4.08 o 
  -9  -1  14       15.84       16.60      1.71 o 
  -7  -1  14       44.81       47.28      3.40 o 
  -5  -1  14        7.88        8.70      1.75 o 
 -16   0  14       28.44       30.92      2.47 o 
 -14   0  14        1.11       -0.24      1.39 o 
 -12   0  14       41.56       45.85      2.73 o 
 -10   0  14        2.83        2.92      1.97 o 
  -8   0  14       37.60       42.64      2.47 o 
  -6   0  14       70.35       61.90      6.23 o 
  -4   0  14      235.09      254.50      9.91 o 
 -15   1  14       32.23       27.67      2.26 o 
 -13   1  14       46.91       52.24      2.88 o 
 -11   1  14       46.38       43.33      2.60 o 
  -9   1  14       15.92       15.79      2.36 o 
  -7   1  14       43.58       44.03      2.54 o 
  -5   1  14        7.61        6.36      1.34 o 
  -3   1  14       13.45       11.55      2.88 o 
 -14   2  14       12.74       12.50      1.84 o 
 -12   2  14       37.10       33.27      2.44 o 
 -10   2  14       10.38        8.13      1.45 o 
  -8   2  14       14.96       14.10      2.00 o 
  -6   2  14        7.34        4.38      1.34 o 
  -4   2  14       31.62       32.33      2.40 o 
  -2   2  14        7.70        7.17      1.57 o 
 -13   3  14       11.29       10.41      1.74 o 
 -11   3  14       11.88       10.03      1.69 o 
  -9   3  14        8.22       10.99      1.69 o 
  -7   3  14       27.73       32.22      2.45 o 
  -5   3  14       10.61       10.15      1.75 o 
 -12  -2  15        2.18        4.06      1.43 o 
 -10  -2  15        8.56        5.81      1.99 o 
  -8  -2  15       20.70       17.07      2.53 o 
 -15  -1  15        8.40        8.67      1.76 o 
 -13  -1  15       42.78       51.10      3.12 o 
 -11  -1  15        7.06        5.46      1.35 o 
  -9  -1  15        6.36        7.91      1.43 o 
  -7  -1  15        0.75       -0.72      1.05 o 
 -14   0  15        9.80        8.20      1.58 o 
 -12   0  15       23.95       24.98      2.22 o 
 -10   0  15       36.58       38.14      2.55 o 
  -8   0  15        6.44        8.87      1.50 o 
  -6   0  15       38.29       44.56      3.76 o 
 -15   1  15        8.24        8.71      2.85 o 
 -13   1  15       41.62       43.07      2.78 o 
 -11   1  15        7.12        5.46      1.37 o 
  -9   1  15        6.19        6.67      1.40 o 
  -7   1  15        0.67        0.47      1.32 o 
  -5   1  15       33.44       28.24      2.22 o 
 -12   2  15        1.94        3.36      1.37 o 
 -10   2  15        8.49        9.01      1.58 o 
  -8   2  15       20.90       18.72      1.97 o 
  -6   2  15        8.79        8.64      1.60 o 
 -11  -1  16       21.82       22.36      2.27 o 
  -9  -1  16        4.83        6.05      1.84 o 
 -12   0  16        3.75        3.86      1.42 o 
 -10   0  16       12.38       13.94      1.82 o 
  -8   0  16        4.49        4.64      2.45 o 
 -11   1  16       21.91       17.85      5.65 o 
  -9   1  16        4.67        3.97      1.32 o 
                                                 
